# Supplementary material for: The shared genetic architecture between epidemiological and behavioral traits with lung cancer
Source: Sci Rep. 2021 Sep 2;11:17559. doi: 10.1038/s41598-021-96685-x (PMC8413319; doi:10.1038/s41598-021-96685-x)
Supplement: Supplementary file 2 — Supplementary Information 2. [file 41598_2021_96685_MOESM2_ESM.xlsx]

## Sheet: Index
	Supplementary Tables
	Supplementary Table 1. Overview of Transdisciplinary Research of Cancer in Lung of the International Lung Cancer Consortium (TRICL-ILCCO) and the OncoArray Consortium GWAS studies
	Supplementary Table 2. SNPs associated with Smoking Behaviors
	Supplementary Table 3. Changes in number of SNPs used in LDSR Analysis before and after smoking exclusions
	Supplementary Table 4. Calculated heritability (h2) for lung cancer and its histological and smoking status stratifications
	Supplementary Table 5. Cross-trait LD score regression across ung cancer, histological stratifications, and 'never' vs. 'ever' smoking status and observed heritability explained by SNPs.

## Sheet: Supplementary Table 1
	Supplementary Table 1. Overview of Transdisciplinary Research of Cancer in Lung of the International Lung Cancer Consortium (TRICL-ILCCO) and the OncoArray Consortium GWAS studies
		Lung Cancer Cases		Controls
		Number	%	Number	%
	Meta-analysis GWAS	29266		56450
	Age
	≤50 years	3112	12	6032	12
	>50 years	23025	88	44075	88
	Sex
	Female	11059	38	24069	47
	Male	18208	62	27178	53
	Smoking status
	Never	2355	9	7504	31
	Ever	23223	91	16964	69
	Histologic subtype
	Lung adenocarcinoma	11273	39	55483
	Lung squamous cell carcinoma	7426	25	55627
	Lung small cell carcinoma	2664	9	21444

## Sheet: Supplementary Table 2
	Supplementary Table 2. SNPs associated with Smoking Behaviors
	Adapted from the supplement of Liu, M., Jiang, Y., Wedow, R., Li, Y., Brazel, D. M., Chen, F., ... & Zhan, X. (2019). Association studies of up to 1.2 million individuals yield new insights into the genetic etiology of tobacco and alcohol use. Nature genetics, 51(2), 237-244.
	ID	Locus	Chr	Pos	rsID	Reference Allele	Alternate Allele	Alternate Allele Frequency	Statistics	Pvalue	Beta	SE	N	Trait	Lower Bound Removed (Position - 500k)	Upper Bound Removed (Position + 500k)
	1	2:145138766-146138766	2	145638766	rs72853300	C	T	0.153	31.8	1.75e-08	0.0189567	0.00336162	341427	AgeSmk	145138766	146138766
	2	2:224853649-225853649	2	225353649	rs12611472	T	C	0.297	48.4	3.48e-12	0.0184248	0.00264838	341427	AgeSmk	224853649	225853649
	3	2:62453910-64122309	2	63622309	rs7559982	T	A	0.564	49.8	1.67e-12	-0.0172214	0.00244036	341427	AgeSmk	63122309	64122309
	4	3:85199040-86199040	3	85699040	rs11915747	C	G	0.354	63.5	1.57e-15	0.0202182	0.00253721	339643	AgeSmk	85199040	86199040
	5	4:140408755-141408755	4	140908755	rs13136239	G	A	0.342	33.7	6.29e-09	0.014809	0.002551	341427	AgeSmk	140408755	141408755
	6	4:28089079-29089079	4	28589079	rs2471711	C	T	0.152	32.5	1.19e-08	-0.0192158	0.00337067	341427	AgeSmk	28089079	29089079
	7	4:2381256-3381256	4	2881256	rs624833	T	G	0.302	35.7	2.36e-09	0.0157485	0.00263575	341427	AgeSmk	2381256	3381256
	8	4:67500888-68500888	4	68000888	rs7682598	A	G	0.771	35.9	2.09e-09	0.0172559	0.00287999	341427	AgeSmk	67500888	68500888
	9	7:1532865-2532865	7	2032865	rs1403174	A	T	0.579	40	2.5e-10	0.0155019	0.00245107	341427	AgeSmk	1532865	2532865
	10	8:26844719-27844719	8	27344719	rs11780471	G	A	0.0601	41.9	9.44e-11	0.0329583	0.00509164	341427	AgeSmk	26844719	27844719
	11	1:35091626-36091626	1	35591626	rs11264100	A	G	0.876	35.8	2.22e-09	-0.0221659	0.00370463	335394	CigDay	35091626	36091626
	12	1:154048521-155048521	1	154548521	rs2072659	C	G	0.0986	53.6	2.51e-13	-0.0299842	0.00409553	335394	CigDay	154048521	155048521
	13	1:175493820-176493820	1	175993820	rs34973462	C	T	0.334	33.9	5.85e-09	0.0150729	0.00258879	335394	CigDay	175493820	176493820
	14	2:60218347-61218347	2	60718347	rs7599488	C	T	0.437	33.1	8.95e-09	0.0141213	0.00245448	337334	CigDay	60218347	61218347
	15	2:62210608-63210608	2	62710608	rs78408772	C	T	0.102	29.9	4.51e-08	-0.0219964	0.00402269	337334	CigDay	62210608	63210608
	16	2:147872720-148872720	2	148372720	rs10204824	A	G	0.639	50.3	1.35e-12	-0.0179777	0.00253484	337334	CigDay	147872720	148872720
	17	3:16372929-17372929	3	16872929	rs2084533	C	T	0.321	38.2	6.53e-10	0.0161176	0.00260776	337334	CigDay	16372929	17372929
	18	3:48435583-49435583	3	48935583	rs7431710	G	A	0.654	50.8	1.04e-12	-0.0182898	0.00256612	335553	CigDay	48435583	49435583
	19	3:49921081-50921081	3	50421081	rs2236951	T	C	0.2	31.9	1.59e-08	-0.0171906	0.00304365	337334	CigDay	49921081	50921081
	20	3:135724697-136724697	3	136224697	rs699165	A	G	0.745	33.3	8.09e-09	0.0161187	0.00279323	337334	CigDay	135724697	136724697
	21	3:157691316-158691316	3	158083918	rs28813180	G	A	0.498	40.5	1.95e-10	-0.0154959	0.00243494	337334	CigDay	157583918	158583918
	22	4:2506043-3506043	4	3006043	rs1024323	C	T	0.382	33.1	8.66e-09	-0.0144159	0.0025057	337334	CigDay	2506043	3506043
	23	4:66586288-68391641	4	67086288	rs11940255	G	A	0.717	40.3	2.2e-10	-0.0171575	0.00270273	337334	CigDay	66586288	67586288
	24	4:66586288-68391641	4	67980830	rs10454798	G	T	0.253	32	1.53e-08	0.015842	0.00280049	337334	CigDay	67480830	68480830
	25	6:25684102-26684102	6	26184102	rs7766641	G	A	0.272	39.7	2.91e-10	-0.0172842	0.00274318	335553	CigDay	25684102	26684102
	26	7:31833642-32833642	7	32333642	rs215600	G	A	0.645	89	4.02e-21	-0.0240025	0.00254426	337334	CigDay	31833642	32833642
	27	7:49839609-50839609	7	50339609	rs62447179	G	A	0.298	32.9	9.68e-09	-0.0152678	0.00266182	337334	CigDay	49839609	50839609
	28	8:26942127-27942127	8	27418040	rs2741351	A	C	0.826	33.1	8.8e-09	0.0184758	0.00321137	337334	CigDay	26918040	27918040
	29	8:26942127-27942127	8	27442127	rs73229090	C	A	0.112	46.1	1.14e-11	0.0262114	0.00386046	337334	CigDay	26942127	27942127
	30	8:42078059-44222540	8	42442018	rs13253502	G	A	0.407	31.2	2.31e-08	-0.0138423	0.00247817	337334	CigDay	41942018	42942018
	31	8:42078059-44222540	8	42578059	rs4236926	T	G	0.766	142	7.66e-33	0.0342671	0.00287563	337334	CigDay	42078059	43078059
	32	8:64104218-65104218	8	64604218	rs790564	A	C	0.729	41.4	1.24e-10	-0.0176241	0.00273909	337334	CigDay	64104218	65104218
	33	9:136002369-137002369	9	136468701	rs75596189	C	T	0.112	86	1.84e-20	0.0358005	0.00386046	337334	CigDay	135968701	136968701
	34	9:136002369-137002369	9	136502369	rs3025383	T	C	0.187	101	9.78e-24	-0.0313798	0.0031224	337334	CigDay	136002369	137002369
	35	11:15877044-16877044	11	16377044	rs7951365	T	C	0.31	45.5	1.53e-11	0.0177564	0.00263239	337334	CigDay	15877044	16877044
	36	11:43167625-44167625	11	43667625	rs10742683	G	A	0.415	29.8	4.83e-08	-0.0134884	0.00247089	337334	CigDay	43167625	44167625
	37	11:46237412-47237412	11	46737412	rs113001570	A	T	0.0667	37.3	1.04e-09	0.0298013	0.00487957	337334	CigDay	46237412	47237412
	38	11:112936072-113936072	11	113436072	rs7125588	A	G	0.429	47.2	6.5e-12	-0.0168997	0.00245985	337334	CigDay	112936072	113936072
	39	14:103684737-104684737	14	104184737	rs11846838	G	A	0.327	34.2	5.03e-09	0.015177	0.00259522	337334	CigDay	103684737	104684737
	40	15:56641231-57641231	15	57141231	rs1115019	T	C	0.79	35.7	2.27e-09	-0.0178594	0.00298904	337334	CigDay	56641231	57641231
	41	15:58655050-59655050	15	59155050	rs632811	A	G	0.33	40.8	1.67e-10	-0.0177506	0.00277897	292829	CigDay	58655050	59655050
	42	15:77743579-79314046	15	78243579	rs4886550	A	G	0.288	34.4	4.58e-09	-0.019931	0.00339821	211153	CigDay	77743579	78743579
	43	15:77743579-79314046	15	78812098	rs12438181	G	A	0.218	38.7	4.97e-10	-0.0185258	0.00297798	330721	CigDay	78312098	79312098
	44	15:77743579-79314046	15	78814046	rs10519203	G	A	0.655	1310	3.12e-286	-0.093618	0.00258657	330721	CigDay	78314046	79314046
	45	15:77743579-79314046	15	78836288	rs28438420	A	T	0.554	50.4	1.25e-12	0.0175609	0.00247361	330721	CigDay	78336288	79336288
	46	15:77743579-79314046	15	78849779	rs72740955	C	T	0.337	149	2.42e-34	0.0317523	0.00260125	330721	CigDay	78349779	79349779
	47	15:77743579-79314046	15	78906177	rs146009840	A	T	0.335	72.1	2e-17	0.0221202	0.00260508	330721	CigDay	78406177	79406177
	48	15:77743579-79314046	15	78908565	rs28681284	C	T	0.21	260	2.1e-58	-0.0486763	0.00301878	330721	CigDay	78408565	79408565
	49	15:77743579-79314046	15	78911181	rs8040868	T	C	0.4	40.7	1.79e-10	0.016012	0.00250985	330721	CigDay	78411181	79411181
	50	15:77743579-79314046	15	79065171	rs3743063	A	C	0.562	45.5	1.53e-11	-0.0167169	0.00247827	330721	CigDay	78565171	79565171
	51	15:89443601-90443601	15	89943601	rs182317	G	T	0.355	36.8	1.31e-09	-0.0155878	0.00256957	330721	CigDay	89443601	90443601
	52	16:51593549-52593549	16	52093549	rs1592485	C	A	0.611	41.6	1.11e-10	-0.0161532	0.00250445	335394	CigDay	51593549	52593549
	53	16:69052215-70052215	16	69552215	rs12924872	C	T	0.463	30	4.39e-08	-0.0134119	0.00244867	335394	CigDay	69052215	70052215
	54	16:89256473-90256473	16	89756473	rs258321	A	G	0.429	41	1.53e-10	0.0157962	0.00246695	335394	CigDay	89256473	90256473
	55	18:52751725-53751725	18	53251725	rs4144686	G	A	0.167	32.3	1.35e-08	-0.0185513	0.00326418	337334	CigDay	52751725	53751725
	56	18:61625063-62625063	18	62125063	rs4485470	G	A	0.592	38	7.05e-10	-0.0152706	0.00247722	337334	CigDay	61625063	62625063
	57	19:3544424-4544424	19	4044424	rs59208569	G	C	0.829	40.1	2.45e-10	0.0204763	0.00323355	337334	CigDay	3544424	4544424
	58	19:40853107-41853107	19	41338847	rs143200968	G	C	0.0251	120	6.97e-28	-0.0861049	0.00786027	330721	CigDay	40838847	41838847
	59	19:40853107-41853107	19	41353107	rs56113850	T	C	0.555	447	4.01e-99	0.0523096	0.00247416	330721	CigDay	40853107	41853107
	60	19:40853107-41853107	19	41354496	rs8192726	C	A	0.0679	64.8	8.35e-16	-0.0393437	0.00488751	330721	CigDay	40854496	41854496
	61	19:40853107-41853107	19	41371480	rs117824460	A	G	0.026	152	7.66e-35	-0.0952598	0.00772659	330721	CigDay	40871480	41871480
	62	20:11363500-12363500	20	11863500	rs6078373	G	A	0.402	41.9	9.4e-11	0.0160731	0.00248308	337334	CigDay	11363500	12363500
	63	20:30554702-31554702	20	31054702	rs1737894	C	G	0.408	46.3	9.9e-12	0.016856	0.00247722	337334	CigDay	30554702	31554702
	64	20:61486949-62486949	20	61986949	rs2273500	T	C	0.147	112	3.49e-26	0.0363857	0.00343813	337334	CigDay	61486949	62486949
	65	21:40020783-41020783	21	40520783	rs7281463	A	C	0.413	30.6	3.15e-08	0.013678	0.00247264	337334	CigDay	40020783	41020783
	66	2:23453454-24453454	2	23953454	rs112187834	T	A	0.14	35.3	2.81e-09	0.0334097	0.00562323	547219	SmkCes	23453454	24453454
	67	3:48710732-50237323	3	49210732	rs7617480	A	C	0.773	49.8	1.68e-12	-0.0328708	0.00465796	547219	SmkCes	48710732	49710732
	68	6:0-896321	6	396321	rs12203592	C	T	0.176	32.5	1.21e-08	-0.0292093	0.00512364	547219	SmkCes	-103679	896321
	69	6:34558117-35558117	6	35058117	rs707968	A	G	0.681	30.9	2.76e-08	0.0232707	0.0041863	547219	SmkCes	34558117	35558117
	70	7:31814690-32814690	7	32314690	rs7778443	T	C	0.618	32.8	1.04e-08	-0.022999	0.00401581	547219	SmkCes	31814690	32814690
	71	8:26926077-27926077	8	27426077	rs1565735	T	A	0.199	50	1.54e-12	-0.0345574	0.00488715	547219	SmkCes	26926077	27926077
	72	8:42102668-43102668	8	42602668	rs60749569	A	T	0.0796	30.9	2.68e-08	-0.0400713	0.00720865	547219	SmkCes	42102668	43102668
	73	9:127417257-128417257	9	127917257	rs12378015	G	A	0.3	42.2	8.31e-11	-0.0276596	0.00425784	547219	SmkCes	127417257	128417257
	74	9:135967344-136967344	9	136461851	rs9409844	G	A	0.04523	38.9	4.37e-10	-0.0585613	0.00938936	547219	SmkCes	135961851	136961851
	75	9:135967344-136967344	9	136467344	rs3025327	G	C	0.107	155	1.19e-35	0.0785863	0.00631221	547219	SmkCes	135967344	136967344
	76	9:135967344-136967344	9	136473572	rs10821523	A	C	0.535529	44.7	2.28e-11	0.0261566	0.00391226	547219	SmkCes	135973572	136973572
	77	9:135967344-136967344	9	136509275	rs1611124	G	T	0.067749	34.1	5.26e-09	-0.0453376	0.00776392	547219	SmkCes	136009275	137009275
	78	11:15872431-16872431	11	16372431	rs7109376	T	A	0.279	41.6	1.14e-10	0.0280592	0.0043504	547219	SmkCes	15872431	16872431
	79	15:47147755-48147755	15	47647755	rs591143	C	T	0.592	37.1	1.14e-09	-0.0243296	0.00399437	540606	SmkCes	47147755	48147755
	80	15:76129609-77129609	15	76629609	rs3866543	T	G	0.523	32.3	1.35e-08	0.0222019	0.00390651	547219	SmkCes	76129609	77129609
	81	15:78383813-79383813	15	78883813	rs518425	A	G	0.285	49.8	1.72e-12	-0.0305027	0.00432238	547219	SmkCes	78383813	79383813
	82	19:40853107-41853107	19	41342842	rs145580088	A	G	0.024	50.9	9.48e-13	0.0909551	0.0127488	547219	SmkCes	40842842	41842842
	83	19:40853107-41853107	19	41353107	rs56113850	T	C	0.567	214	1.61e-48	-0.0576063	0.00393789	547219	SmkCes	40853107	41853107
	84	19:40853107-41853107	19	41371480	rs117824460	A	G	0.0265	50.7	1.09e-12	0.0864992	0.0121481	547219	SmkCes	40871480	41871480
	85	19:40853107-41853107	19	41375030	rs59586387	C	G	0.0679	43.9	3.37e-11	0.0513884	0.00775591	547219	SmkCes	40875030	41875030
	86	20:61484317-62484317	20	61984317	rs6011779	C	T	0.806	101	9.89e-24	-0.050022	0.00497737	537801	SmkCes	61484317	62484317
	87	20:61484317-62484317	20	61986950	rs4809543	G	A	0.075645	35.6	2.4e-09	0.0444103	0.00744319	537801	SmkCes	61486950	62486950
	88	20:61484317-62484317	20	62018289	rs6089904	A	T	0.047486	48.1	4.01e-12	-0.0641834	0.00925444	537801	SmkCes	61518289	62518289
	89	22:41354446-42354446	22	41854446	rs9607805	C	T	0.725	45.7	1.37e-11	0.0295408	0.00436982	547219	SmkCes	41354446	42354446
	90	1:7291461-8984823	1	7791461	rs12130857	G	A	0.324968	43.8	3.65e-11	-0.0180031	0.00272026	1232091	SmkInit	7291461	8291461
	91	1:7291461-8984823	1	8484823	rs301807	A	G	0.57	49	2.5e-12	0.0180144	0.00257349	1232091	SmkInit	7984823	8984823
	92	1:17936657-18936657	1	18436657	rs3820277	G	T	0.526	54.5	1.57e-13	-0.0188369	0.00255159	1232091	SmkInit	17936657	18936657
	93	1:31695819-32695819	1	32195819	rs1889571	T	G	0.131	34.5	4.19e-09	0.0221798	0.00377614	1232091	SmkInit	31695819	32695819
	94	1:33295572-34295572	1	33795572	rs10914684	G	A	0.324	33.7	6.32e-09	-0.0158038	0.00272237	1232091	SmkInit	33295572	34295572
	95	1:38257237-39257237	1	38757237	rs2637869	G	A	0.297	42.7	6.54e-11	0.0182201	0.00278829	1232091	SmkInit	38257237	39257237
	96	1:41276623-42276623	1	41776623	rs12755632	A	G	0.316	31.6	1.93e-08	-0.0154051	0.00274045	1232091	SmkInit	41276623	42276623
	97	1:43511737-44511737	1	44011737	rs951740	G	A	0.625	126	3.82e-29	0.0295409	0.00263171	1232091	SmkInit	43511737	44511737
	98	1:45996709-46996709	1	46496709	rs925524	A	G	0.71	30.7	2.94e-08	0.0155573	0.0028078	1232091	SmkInit	45996709	46996709
	99	1:49011424-52273078	1	50603995	rs12022778	A	C	0.202	71.2	3.18e-17	0.0268248	0.00317904	1227673	SmkInit	50103995	51103995
	100	1:49011424-52273078	1	50861071	rs11587399	A	T	0.221	33.5	7.25e-09	-0.0178046	0.00307616	1227673	SmkInit	50361071	51361071
	101	1:58315243-59315243	1	58815243	rs4912332	C	T	0.491	30.7	2.94e-08	0.0141209	0.00254855	1232091	SmkInit	58315243	59315243
	102	1:65969643-66969643	1	66469643	rs1937443	C	G	0.563	63.3	1.79e-15	0.0204362	0.00256861	1232091	SmkInit	65969643	66969643
	103	1:70990122-74324909	1	71490122	rs1022528	G	A	0.344	42.1	8.48e-11	0.0174022	0.00268202	1232091	SmkInit	70990122	71990122
	104	1:70990122-74324909	1	72752073	rs12740789	G	A	0.178	73.2	1.18e-17	-0.0284973	0.00333079	1232091	SmkInit	72252073	73252073
	105	1:70990122-74324909	1	72900406	rs80054503	T	C	0.116	35.1	3.1e-09	-0.0241377	0.0040742	1174994	SmkInit	72400406	73400406
	106	1:70990122-74324909	1	73824909	rs10789369	A	G	0.615	80.2	3.39e-19	-0.0234484	0.00261834	1232091	SmkInit	73324909	74324909
	107	1:74491596-75491596	1	74991596	rs1514176	G	A	0.58	55.9	7.67e-14	-0.0193002	0.0025814	1232091	SmkInit	74491596	75491596
	108	1:76189019-77189019	1	76689019	rs10873871	A	G	0.207	30.8	2.82e-08	0.0174521	0.00314465	1232091	SmkInit	76189019	77189019
	109	1:87413176-88413176	1	87913176	rs11162019	C	T	0.363	34.2	5.06e-09	-0.0154947	0.00264954	1232091	SmkInit	87413176	88413176
	110	1:90689731-91689731	1	91189731	rs1008078	C	T	0.402	77.1	1.63e-18	0.0228169	0.00259854	1232091	SmkInit	90689731	91689731
	111	1:95914335-96914335	1	96414335	rs1935571	T	G	0.48	38	6.99e-10	-0.0157204	0.00255018	1232091	SmkInit	95914335	96914335
	112	1:153706358-155533918	1	154206358	rs12027999	T	C	0.12	38.6	5.33e-10	-0.0243588	0.00392068	1232091	SmkInit	153706358	154706358
	113	1:153706358-155533918	1	155034632	rs45444697	C	G	0.212	39.9	2.72e-10	0.0196901	0.00311718	1232091	SmkInit	154534632	155534632
	114	1:173604743-175385243	1	174104743	rs2901785	G	A	0.446	45.6	1.47e-11	-0.0173083	0.00256313	1232091	SmkInit	173604743	174604743
	115	1:179283167-180283167	1	179783167	rs147052174	G	T	0.0171	40.2	2.3e-10	0.0623094	0.00982745	1232091	SmkInit	179283167	180283167
	116	1:190457480-191457480	1	190957480	rs35656245	G	A	0.276	31.3	2.23e-08	0.0159456	0.00285016	1232091	SmkInit	190457480	191457480
	117	1:209802043-210802043	1	210302043	rs12739243	T	C	0.221	47.9	4.45e-12	-0.0212518	0.00307064	1232091	SmkInit	209802043	210802043
	118	1:236372829-238352083	1	236872829	rs12563365	G	A	0.556	41.7	1.05e-10	0.0165589	0.00256428	1232091	SmkInit	236372829	237372829
	119	1:236372829-238352083	1	237852083	rs876793	T	C	0.349262	42.9	5.69e-11	-0.0179245	0.00273664	1174994	SmkInit	237352083	238352083
	120	2:124205-1124205	2	264621	rs114976176	A	C	0.351571	33.8	6.04e-09	-0.0155137	0.00266843	1232091	SmkInit	-235379	764621
	121	2:124205-1124205	2	417167	rs62106258	T	C	0.047329	57.5	3.33e-14	-0.045498	0.0060001	1232091	SmkInit	-82833	917167
	122	2:124205-1124205	2	624205	rs6731872	T	G	0.826	88.4	5.35e-21	0.0315977	0.00336069	1232091	SmkInit	124205	1124205
	123	2:21567213-23082968	2	22067213	rs1022376	T	C	0.515821	31.9	1.66e-08	-0.0147448	0.00261063	1174994	SmkInit	21567213	22567213
	124	2:21567213-23082968	2	22582968	rs61533748	T	C	0.384	44.3	2.82e-11	0.0174357	0.00261962	1232091	SmkInit	22082968	23082968
	125	2:29013404-30013404	2	29513404	rs72790288	G	A	0.0282	35	3.28e-09	-0.0455318	0.00769628	1232091	SmkInit	29013404	30013404
	126	2:32308804-33308804	2	32808804	rs2710634	T	C	0.521	48.5	3.36e-12	-0.0177614	0.00255039	1232091	SmkInit	32308804	33308804
	127	2:43750149-45659091	2	44250149	rs62137126	A	G	0.121094	36.8	1.31e-09	-0.0236911	0.00390536	1232091	SmkInit	43750149	44750149
	128	2:43750149-45659091	2	45159091	rs1004787	G	A	0.552	123	1.11e-28	0.0284143	0.00256204	1232091	SmkInit	44659091	45659091
	129	2:50235943-51841259	2	50735943	rs7598402	C	G	0.492084	33.4	7.38e-09	-0.0147283	0.00254846	1232091	SmkInit	50235943	51235943
	130	2:50235943-51841259	2	51341259	rs10490159	C	T	0.394	43.7	3.86e-11	0.0172365	0.00260741	1232091	SmkInit	50841259	51841259
	131	2:57671220-58671220	2	58171220	rs1518393	A	C	0.619	41.3	1.3e-10	0.0168601	0.00262353	1232091	SmkInit	57671220	58671220
	132	2:58789218-61026618	2	59022210	rs17616642	A	G	0.24687	31.4	2.1e-08	-0.0165573	0.00295478	1232091	SmkInit	58522210	59522210
	133	2:58789218-61026618	2	59315828	rs6730325	G	A	0.609782	31.4	2.1e-08	-0.0146358	0.00261188	1232091	SmkInit	58815828	59815828
	134	2:58789218-61026618	2	59819545	rs2539706	G	A	0.529947	40.5	1.95e-10	0.0162454	0.00255272	1232091	SmkInit	59319545	60319545
	135	2:58789218-61026618	2	60024857	rs7585579	C	G	0.499	61.1	5.48e-15	0.0203962	0.00260932	1174994	SmkInit	59524857	60524857
	136	2:58789218-61026618	2	60139524	rs1863161	G	A	0.56094	35.7	2.34e-09	0.0153394	0.00256728	1232091	SmkInit	59639524	60639524
	137	2:58789218-61026618	2	60477052	rs359247	A	T	0.638652	69	9.89e-17	0.0220304	0.00265215	1232091	SmkInit	59977052	60977052
	138	2:62408877-63916606	2	63416606	rs62180324	G	A	0.212	39.2	3.91e-10	-0.0195167	0.00311718	1232091	SmkInit	62916606	63916606
	139	2:80499398-81499398	2	80748807	rs6750107	G	A	0.386875	31	2.6e-08	0.0145651	0.00261598	1232091	SmkInit	80248807	81248807
	140	2:80499398-81499398	2	80999398	rs12714017	T	C	0.511	34.8	3.65e-09	0.0153965	0.00260995	1174994	SmkInit	80499398	81499398
	141	2:82747997-83747997	2	83247997	rs56208390	A	G	0.123	30.9	2.68e-08	0.0215636	0.00387919	1232091	SmkInit	82747997	83747997
	142	2:97775354-98775354	2	98275354	rs11692435	G	A	0.0848	29.9	4.47e-08	0.0250526	0.00458161	1227673	SmkInit	97775354	98775354
	143	2:100172408-101172408	2	100672408	rs13392222	A	C	0.139	40.5	1.93e-10	-0.0234375	0.00368286	1232091	SmkInit	100172408	101172408
	144	2:102926177-105131814	2	104126983	rs1901477	A	G	0.511	136	2.07e-31	0.030437	0.00260995	1174994	SmkInit	103626983	104626983
	145	2:102926177-105131814	2	104432494	rs11889814	A	C	0.128	30.4	3.44e-08	-0.0210265	0.00381356	1232091	SmkInit	103932494	104932494
	146	2:112740183-113740183	2	113240183	rs3811038	T	C	0.279	45.4	1.58e-11	0.0191404	0.00284069	1232091	SmkInit	112740183	113740183
	147	2:112740183-113740183	2	113246436	rs75210106	C	T	0.176676	31.2	2.33e-08	-0.0186594	0.00334056	1232091	SmkInit	112746436	113746436
	148	2:137071174-138807575	2	137571174	rs34399632	A	G	0.232	41.1	1.46e-10	0.0193504	0.00301835	1232091	SmkInit	137071174	138071174
	149	2:144900317-146640132	2	145412271	rs74697736	G	A	0.287239	62.7	2.43e-15	0.0222963	0.00281579	1232091	SmkInit	144912271	145912271
	150	2:144900317-146640132	2	146140132	rs6756212	C	T	0.535	176	3.49e-40	-0.033888	0.00255441	1232091	SmkInit	145640132	146640132
	151	2:144900317-146640132	2	146283610	rs3076896	G	A	0.38988	67.6	1.99e-16	0.022646	0.00275434	1108278	SmkInit	145783610	146783610
	152	2:147325689-148325689	2	147825689	rs16826827	T	C	0.124	33	9.17e-09	-0.0222069	0.00386572	1232091	SmkInit	147325689	148325689
	153	2:155182556-156182556	2	155682556	rs1445649	T	C	0.538	64.8	8.48e-16	0.0205716	0.00255553	1232091	SmkInit	155182556	156182556
	154	2:161601261-163302993	2	161816880	rs1722666	C	T	0.732	31.3	2.17e-08	0.0160932	0.00287654	1232091	SmkInit	161316880	162316880
	155	2:161601261-163302993	2	162101261	rs11678980	G	A	0.45	47.6	5.19e-12	0.0176689	0.00256098	1232091	SmkInit	161601261	162601261
	156	2:161601261-163302993	2	162802993	rs12474587	G	T	0.429	88.6	4.83e-21	0.0242306	0.00257423	1232091	SmkInit	162302993	163302993
	157	2:164362639-165362639	2	164862639	rs357304	T	C	0.727	34	5.4e-09	0.0166757	0.00285986	1232091	SmkInit	164362639	165362639
	158	2:165750244-166750244	2	166250244	rs13007361	G	A	0.208	31.2	2.29e-08	0.0175338	0.00313906	1232091	SmkInit	165750244	166750244
	159	2:172021827-173021827	2	172521827	rs7600835	G	A	0.342	31.7	1.8e-08	-0.0151216	0.00268576	1232091	SmkInit	172021827	173021827
	160	2:181527603-182527603	2	182027603	rs6750529	C	T	0.744	46.5	9.26e-12	0.0199074	0.00291936	1232091	SmkInit	181527603	182527603
	161	2:199023122-200023122	2	199523122	rs17229285	C	T	0.505	36.9	1.27e-09	-0.0154796	0.00254827	1232091	SmkInit	199023122	200023122
	162	2:200436399-201436399	2	200936399	rs3115418	T	C	0.454	30.9	2.79e-08	-0.0142249	0.00255899	1232091	SmkInit	200436399	201436399
	163	2:202343875-203343875	2	202843875	rs62193862	G	A	0.0999	31.5	1.99e-08	0.0238463	0.00424879	1232091	SmkInit	202343875	203343875
	164	2:224972985-226832033	2	225365635	rs4674916	C	A	0.327671	44.1	3.06e-11	-0.0180261	0.00271446	1232091	SmkInit	224865635	225865635
	165	2:224972985-226832033	2	226332033	rs4674993	A	G	0.2	56.8	4.85e-14	-0.0240053	0.00318518	1232091	SmkInit	225832033	226832033
	166	3:1865026-2865026	3	2365026	rs11713899	A	C	0.171	30.6	3.15e-08	0.0187188	0.00338391	1232091	SmkInit	1865026	2865026
	167	3:16351202-17351202	3	16851202	rs748832	A	G	0.371	42.6	6.6e-11	0.0172142	0.00263743	1232091	SmkInit	16351202	17351202
	168	3:25225501-26225501	3	25725501	rs10446419	A	G	0.207	38.7	5.05e-10	-0.0195626	0.00314465	1232091	SmkInit	25225501	26225501
	169	3:47490500-50681136	3	47800216	rs13319205	T	A	0.29	34.7	3.77e-09	0.0165398	0.0028078	1232091	SmkInit	47300216	48300216
	170	3:47490500-50681136	3	48731487	rs3172494	G	T	0.115	53	3.4e-13	-0.0291267	0.00400086	1227673	SmkInit	48231487	49231487
	171	3:47490500-50681136	3	50192760	rs2526390	C	T	0.334	57.4	3.62e-14	0.0204663	0.00270136	1232091	SmkInit	49692760	50692760
	172	3:52386605-54266212	3	52886605	rs2276825	T	C	0.245	40.6	1.89e-10	0.0188756	0.00296235	1232091	SmkInit	52386605	53386605
	173	3:52386605-54266212	3	53766212	rs2306866	A	T	0.614	40.6	1.89e-10	-0.0166755	0.00261707	1232091	SmkInit	53266212	54266212
	174	3:55488394-56488394	3	55988394	rs73831818	A	G	0.057	34	5.46e-09	0.0320435	0.00549541	1232091	SmkInit	55488394	56488394
	175	3:58934420-59934420	3	59434420	rs1910236	G	A	0.469	32.9	9.91e-09	0.0146439	0.00255305	1232091	SmkInit	58934420	59934420
	176	3:59957882-60957882	3	59966156	rs7640107	C	T	0.430789	30.4	3.46e-08	-0.014186	0.00257291	1232091	SmkInit	59466156	60466156
	177	3:59957882-60957882	3	60459291	rs2734390	A	G	0.372	31.4	2.09e-08	0.0147709	0.00263598	1232091	SmkInit	59959291	60959291
	178	3:63734307-64734307	3	64234307	rs221988	A	C	0.384	32.2	1.43e-08	-0.014865	0.00261962	1232091	SmkInit	63734307	64734307
	179	3:70564431-71564431	3	70890288	rs2196356	G	C	0.288886	44.6	2.45e-11	-0.0187728	0.002811	1232091	SmkInit	70390288	71390288
	180	3:70564431-71564431	3	71064431	rs11128203	T	A	0.53	63.9	1.29e-15	0.020406	0.00255274	1232091	SmkInit	70564431	71564431
	181	3:70564431-71564431	3	71483084	rs62246017	G	A	0.322639	35.2	3.03e-09	-0.0161695	0.00272537	1232091	SmkInit	70983084	71983084
	182	3:74454560-75454560	3	74954560	rs4543050	A	T	0.816	45.6	1.45e-11	0.0222035	0.00328806	1232091	SmkInit	74454560	75454560
	183	3:76676032-77676032	3	77176032	rs6782116	C	T	0.415	32.1	1.46e-08	-0.0146502	0.00258578	1232091	SmkInit	76676032	77676032
	184	3:80825861-81825861	3	81325861	rs13066050	C	T	0.208	36	1.93e-09	0.0188343	0.00313906	1232091	SmkInit	80825861	81825861
	185	3:82235792-86649109	3	83241365	rs12633090	G	C	0.182	48.6	3.16e-12	-0.0230197	0.00330203	1232091	SmkInit	82741365	83741365
	186	3:82235792-86649109	3	85460131	rs1549979	C	T	0.615	87.4	8.8e-21	-0.0245223	0.00262304	1227673	SmkInit	84960131	85960131
	187	3:82235792-86649109	3	85475292	rs74664784	T	C	0.376	51	9.34e-13	-0.0199109	0.00278808	1096594	SmkInit	84975292	85975292
	188	3:82235792-86649109	3	85902536	rs57153235	T	G	0.318	50	1.56e-12	-0.01938	0.00274074	1227673	SmkInit	85402536	86402536
	189	3:107497514-108497514	3	107997514	rs6437769	C	T	0.581	30.3	3.74e-08	0.0142141	0.00258225	1232091	SmkInit	107497514	108497514
	190	3:113647927-114647927	3	114147927	rs9288999	G	A	0.735	36.5	1.5e-09	0.0174411	0.00288687	1232091	SmkInit	113647927	114647927
	191	3:117322149-118825714	3	117822149	rs6438436	C	T	0.816	56.6	5.33e-14	0.024737	0.00328806	1232091	SmkInit	117322149	118322149
	192	3:117322149-118825714	3	118302515	rs12053870	T	G	0.541511	37.3	1.02e-09	0.0156164	0.00255697	1232091	SmkInit	117802515	118802515
	193	3:131445722-132445722	3	131945722	rs9826984	G	A	0.542	30.2	3.87e-08	-0.0140529	0.00255718	1232091	SmkInit	131445722	132445722
	194	3:146606319-148216635	3	147106319	rs2279829	C	T	0.216	31.5	2.05e-08	-0.0173766	0.00309606	1232091	SmkInit	146606319	147606319
	195	3:146606319-148216635	3	147719648	rs2319545	C	A	0.149099	42.2	8.3e-11	0.0232366	0.00357698	1232091	SmkInit	147219648	148219648
	196	3:149043102-150043102	3	149543102	rs10935779	C	T	0.415	30.7	2.95e-08	-0.0143272	0.00258578	1232091	SmkInit	149043102	150043102
	197	3:156893770-159548333	3	157393770	rs963354	C	A	0.687	30	4.21e-08	0.0150489	0.00274753	1232091	SmkInit	156893770	157893770
	198	3:156893770-159548333	3	158284861	rs1714521	A	C	0.411	39.6	3.07e-10	-0.0162953	0.00258949	1232091	SmkInit	157784861	158784861
	199	3:156893770-159548333	3	159048333	rs1449012	C	T	0.463	36.2	1.77e-09	-0.0153734	0.00255515	1232091	SmkInit	158548333	159548333
	200	3:161261866-162261866	3	161761866	rs9850597	G	A	0.816	31.9	1.65e-08	-0.018571	0.00328806	1232091	SmkInit	161261866	162261866
	201	3:172853739-173853739	3	173072584	rs1187820	C	T	0.439	30.9	2.69e-08	-0.0142712	0.00256732	1232091	SmkInit	172572584	173572584
	202	3:172853739-173853739	3	173353739	rs16828799	G	T	0.156	31.7	1.83e-08	0.0197692	0.00351124	1232091	SmkInit	172853739	173853739
	203	3:175218927-176218927	3	175718927	rs9841807	C	T	0.273	32.3	1.35e-08	0.0162535	0.00285986	1232091	SmkInit	175218927	176218927
	204	3:180909057-181909057	3	181409057	rs7631379	T	C	0.206	43.6	3.94e-11	0.0208014	0.00315028	1232091	SmkInit	180909057	181909057
	205	4:14958598-15958598	4	15458598	rs4140932	T	A	0.431	29.8	4.89e-08	-0.0140445	0.00257276	1232091	SmkInit	14958598	15958598
	206	4:27746049-29330758	4	28027176	rs12642744	G	T	0.744	30.8	2.82e-08	-0.0165908	0.00298945	1174994	SmkInit	27527176	28527176
	207	4:27746049-29330758	4	28246049	rs59537158	C	T	0.214	52.4	4.62e-13	0.0224875	0.00310653	1232091	SmkInit	27746049	28746049
	208	4:27746049-29330758	4	28822284	rs1389171	T	A	0.241	34.4	4.45e-09	-0.017472	0.00297896	1232091	SmkInit	28322284	29322284
	209	4:27746049-29330758	4	29082156	rs55944129	T	C	0.267	37.2	1.06e-09	-0.0175654	0.00287996	1232091	SmkInit	28582156	29582156
	210	4:30684484-31684484	4	31184484	rs58400863	G	A	0.347	56.8	4.89e-14	-0.0201719	0.00267653	1232091	SmkInit	30684484	31684484
	211	4:35001032-36001032	4	35501032	rs7657022	A	G	0.489	51.5	7.34e-13	0.0182908	0.00254876	1232091	SmkInit	35001032	36001032
	212	4:35001032-36001032	4	35514712	rs55900829	A	T	0.334806	47.5	5.63e-12	0.0191319	0.00277595	1165375	SmkInit	35014712	36014712
	213	4:67517710-68517710	4	68017710	rs112725451	C	T	0.169	58.9	1.65e-14	0.026092	0.00339977	1232091	SmkInit	67517710	68517710
	214	4:93552854-94552854	4	94052854	rs1160685	C	G	0.45	35.7	2.31e-09	0.0153017	0.00256098	1232091	SmkInit	93552854	94552854
	215	4:93552854-94552854	4	94550450	rs1435479	G	T	0.28748	33.9	5.68e-09	0.0163905	0.00281508	1232091	SmkInit	94050450	95050450
	216	4:111967612-112967612	4	112467612	rs3934797	G	A	0.182	41.6	1.12e-10	-0.0212975	0.00330203	1232091	SmkInit	111967612	112967612
	217	4:135906155-136906155	4	136406155	rs71602617	C	T	0.216	31.4	2.1e-08	-0.0177655	0.00317039	1174994	SmkInit	135906155	136906155
	218	4:136974783-137974783	4	137474783	rs7696257	G	A	0.366	33.6	6.78e-09	0.0153313	0.00264489	1232091	SmkInit	136974783	137974783
	219	4:140386963-141386963	4	140886963	rs13109980	G	A	0.326	66.6	3.37e-16	-0.0221816	0.00271803	1232091	SmkInit	140386963	141386963
	220	4:143010148-144010148	4	143510148	rs1116690	A	G	0.742	31.3	2.16e-08	0.0162912	0.00291194	1232091	SmkInit	143010148	144010148
	221	4:147297913-148297913	4	147797913	rs13110073	T	C	0.395	89.4	3.24e-21	-0.0246426	0.00260626	1232091	SmkInit	147297913	148297913
	222	4:147297913-148297913	4	147985231	rs28717373	C	T	0.356165	38.3	6.16e-10	-0.0164657	0.00266061	1232091	SmkInit	147485231	148485231
	223	4:176375795-177375795	4	176875795	rs62340589	G	C	0.201	30	4.31e-08	0.0174134	0.00317923	1232091	SmkInit	176375795	177375795
	224	5:30342054-31342054	5	30842054	rs12517438	T	G	0.538	36.1	1.89e-09	0.0153545	0.00255553	1232091	SmkInit	30342054	31342054
	225	5:42690647-43690647	5	43190647	rs35375873	G	C	0.11	44	3.29e-11	-0.0270102	0.00407195	1232091	SmkInit	42690647	43690647
	226	5:50321338-51321338	5	50821338	rs986714	A	T	0.445	39.1	4.13e-10	-0.0160308	0.0025637	1232091	SmkInit	50321338	51321338
	227	5:59621271-60621271	5	60121271	rs71592686	T	C	0.274	52.7	3.85e-13	0.0207374	0.0028566	1232091	SmkInit	59621271	60621271
	228	5:78808315-80763865	5	79308315	rs2028269	G	A	0.399	38.6	5.19e-10	0.0161645	0.00260178	1232091	SmkInit	78808315	79808315
	229	5:78808315-80763865	5	80263865	rs6874731	T	G	0.484	36.1	1.83e-09	0.0153179	0.00254945	1232091	SmkInit	79763865	80763865
	230	5:86303812-89371745	5	87685500	rs6452785	C	T	0.474	111	4.69e-26	-0.0268827	0.00255159	1232091	SmkInit	87185500	88185500
	231	5:86303812-89371745	5	88873832	rs10805858	A	T	0.335286	45.1	1.88e-11	0.0181241	0.00269879	1232091	SmkInit	88373832	89373832
	232	5:90866274-91866274	5	91366274	rs181508347	T	G	0.00965	38.7	4.95e-10	0.0810758	0.0130327	1232091	SmkInit	90866274	91866274
	233	5:93698290-94698290	5	94198290	rs42417	C	T	0.691	37.7	8.27e-10	0.0169296	0.00275724	1232091	SmkInit	93698290	94698290
	234	5:103429588-104429588	5	103929588	rs72780746	T	C	0.173	58.5	2.05e-14	-0.025763	0.00336835	1232091	SmkInit	103429588	104429588
	235	5:106325618-107865642	5	106455988	rs10060196	C	A	0.580606	50.3	1.29e-12	0.0183116	0.00258191	1232091	SmkInit	105955988	106955988
	236	5:106325618-107865642	5	106825618	rs72789626	T	A	0.136	47.6	5.13e-12	-0.0256431	0.00371678	1232091	SmkInit	106325618	107325618
	237	5:106325618-107865642	5	107365642	rs17165769	A	G	0.394872	37.4	9.56e-10	0.0159396	0.0026064	1232091	SmkInit	106865642	107865642
	238	5:133365452-134365452	5	133865452	rs329124	A	G	0.428	40.5	1.96e-10	-0.0163871	0.00257498	1232091	SmkInit	133365452	134365452
	239	5:154339646-155339646	5	154839646	rs1385108	C	T	0.239	39.2	3.84e-10	0.0187045	0.00298746	1232091	SmkInit	154339646	155339646
	240	5:157207571-158207571	5	157707571	rs1173461	C	T	0.327	37.4	9.51e-10	0.0166092	0.00271589	1232091	SmkInit	157207571	158207571
	241	5:160518271-161518271	5	161018271	rs11956866	T	G	0.567	33.3	7.82e-09	-0.0148382	0.00257133	1232091	SmkInit	160518271	161518271
	242	5:164596435-168114971	5	165096435	rs3909281	T	G	0.536	68	1.62e-16	0.0210672	0.00255477	1232091	SmkInit	164596435	165596435
	243	5:164596435-168114971	5	165427280	rs3843905	C	T	0.403	34	5.41e-09	-0.0151458	0.00259749	1232091	SmkInit	164927280	165927280
	244	5:164596435-168114971	5	166063680	rs79476395	A	G	0.0726	46.2	1.04e-11	0.0333743	0.00491012	1232091	SmkInit	165563680	166563680
	245	5:164596435-168114971	5	166778503	rs6890961	C	T	0.624	53.9	2.13e-13	-0.0193109	0.00263031	1232091	SmkInit	166278503	167278503
	246	5:164596435-168114971	5	166989513	rs4044321	A	G	0.644	72.4	1.75e-17	-0.022641	0.00266088	1232091	SmkInit	166489513	167489513
	247	5:164596435-168114971	5	167614971	rs2173019	T	A	0.177	71.4	2.98e-17	0.028207	0.00333816	1232091	SmkInit	167114971	168114971
	248	5:169799916-170799916	5	170299916	rs10042827	T	C	0.681	37.4	9.41e-10	0.0167171	0.00273354	1232091	SmkInit	169799916	170799916
	249	5:172788534-173788534	5	173288534	rs359431	C	T	0.56	30.6	3.16e-08	-0.0141982	0.00256669	1232091	SmkInit	172788534	173788534
	250	6:25671250-26671250	6	26171250	rs1059490	T	C	0.367	49.3	2.16e-12	-0.0185935	0.00264813	1227673	SmkInit	25671250	26671250
	251	6:25671250-26671250	6	26571629	rs6932350	T	A	0.454655	34.1	5.13e-09	0.0149684	0.00256329	1227673	SmkInit	26071629	27071629
	252	6:26754967-30729306	6	28129789	rs1150668	T	G	0.419	51.2	8.54e-13	-0.0185103	0.00258689	1227673	SmkInit	27629789	28629789
	253	6:26754967-30729306	6	29796685	rs1632941	T	C	0.46	38.1	6.67e-10	-0.0158074	0.00256093	1227673	SmkInit	29296685	30296685
	254	6:41401763-42401763	6	41901763	rs3218116	C	T	0.256	46.2	1.05e-11	-0.019843	0.00291936	1232091	SmkInit	41401763	42401763
	255	6:52395230-53395230	6	52895230	rs160631	T	G	0.731	36.1	1.87e-09	-0.0172628	0.00287315	1232091	SmkInit	52395230	53395230
	256	6:67021222-68021222	6	67521222	rs7743165	T	G	0.495	57.1	4.15e-14	0.0192559	0.00254827	1232091	SmkInit	67021222	68021222
	257	6:67021222-68021222	6	67540984	rs79180767	C	T	0.253	47	7e-12	0.0200919	0.00293071	1232091	SmkInit	67040984	68040984
	258	6:68970709-69970709	6	69470709	rs10945141	G	A	0.263	39.3	3.59e-10	0.0181417	0.00289389	1232091	SmkInit	68970709	69970709
	259	6:91726609-92726609	6	92226609	rs17554906	G	C	0.444	30.6	3.14e-08	0.0141849	0.00256428	1232091	SmkInit	91726609	92726609
	260	6:93675279-94675279	6	94175279	rs619087	A	G	0.422	30.6	3.1e-08	0.0142703	0.00257973	1232091	SmkInit	93675279	94675279
	261	6:97199925-99136905	6	97702876	rs6568832	G	A	0.753851	40.7	1.74e-10	0.018869	0.00295768	1232091	SmkInit	97202876	98202876
	262	6:97199925-99136905	6	98636905	rs12195240	G	A	0.285	77.9	1.08e-18	0.0249108	0.0028224	1232091	SmkInit	98136905	99136905
	263	6:99847745-101829173	6	100347745	rs6936160	C	T	0.698	52.5	4.2e-13	0.0201068	0.002775	1232091	SmkInit	99847745	100847745
	264	6:99847745-101829173	6	101329173	rs12530388	A	C	0.511	51.9	5.83e-13	-0.0183617	0.00254876	1232091	SmkInit	100829173	101829173
	265	6:108494161-109494161	6	108994161	rs3800227	A	G	0.742	34.8	3.64e-09	0.017178	0.00291194	1232091	SmkInit	108494161	109494161
	266	6:111158371-112158371	6	111658371	rs118202	G	T	0.812	127	1.9e-29	-0.0367484	0.00326089	1232091	SmkInit	111158371	112158371
	267	6:155931856-156931856	6	156431856	rs73008357	A	C	0.121	31.1	2.44e-08	-0.0223095	0.00400046	1174994	SmkInit	155931856	156931856
	268	6:157238258-158238258	6	157738258	rs9331343	T	C	0.568	30.2	3.9e-08	-0.0141345	0.00257204	1232091	SmkInit	157238258	158238258
	269	6:158382320-159382320	6	158882320	rs10698713	G	A	0.0544	35.6	2.38e-09	-0.033517	0.00561747	1232091	SmkInit	158382320	159382320
	270	6:163307748-164307748	6	163807748	rs1737329	C	G	0.742	34.2	5.08e-09	0.0170292	0.00291194	1232091	SmkInit	163307748	164307748
	271	7:1370794-2370794	7	1703675	rs10272990	T	C	0.327622	59.4	1.27e-14	-0.0209215	0.00271457	1232091	SmkInit	1203675	2203675
	272	7:1370794-2370794	7	1870794	rs6948707	T	G	0.419	88.9	4.24e-21	0.0243472	0.00258225	1232091	SmkInit	1370794	2370794
	273	7:3003207-4003207	7	3329967	rs10259715	T	A	0.209918	33.7	6.42e-09	-0.0186739	0.00321678	1165375	SmkInit	2829967	3829967
	274	7:3003207-4003207	7	3503207	rs13237637	G	C	0.485	86.3	1.54e-20	-0.0236823	0.00254929	1232091	SmkInit	3003207	4003207
	275	7:68468288-70496371	7	69432311	rs79631993	A	C	0.216281	30.3	3.67e-08	-0.0170343	0.0030946	1232091	SmkInit	68932311	69932311
	276	7:68468288-70496371	7	69484366	rs7809303	G	A	0.325	62	3.48e-15	-0.0214188	0.0027202	1232091	SmkInit	68984366	69984366
	277	7:77271983-78271983	7	77771983	rs7802996	C	T	0.166	37.2	1.06e-09	-0.0208847	0.00342418	1232091	SmkInit	77271983	78271983
	278	7:77271983-78271983	7	78139581	rs1030015	G	T	0.519564	31.4	2.15e-08	0.0142896	0.00255009	1232091	SmkInit	77639581	78639581
	279	7:87942568-88942568	7	88442568	rs4727189	T	C	0.344	30.7	3e-08	0.0148604	0.00268202	1232091	SmkInit	87942568	88942568
	280	7:90781409-91781409	7	91281409	rs76841737	C	G	0.103	30.5	3.26e-08	-0.0231488	0.00419159	1232091	SmkInit	90781409	91781409
	281	7:96129103-97129103	7	96629103	rs11768481	C	A	0.34	47.6	5.23e-12	-0.0185561	0.00268957	1232091	SmkInit	96129103	97129103
	282	7:97207069-98207069	7	97707069	rs1799068	G	T	0.379	40	2.59e-10	0.0166096	0.0026262	1232091	SmkInit	97207069	98207069
	283	7:98571478-99571478	7	99071478	rs13437771	A	G	0.155	59.3	1.39e-14	-0.0271098	0.00352046	1232091	SmkInit	98571478	99571478
	284	7:110600585-111600585	7	111100585	rs11766326	T	C	0.506	45.2	1.79e-11	-0.017544	0.00260951	1174994	SmkInit	110600585	111600585
	285	7:114440159-115440159	7	114940159	rs6968380	G	A	0.681	73.4	1.05e-17	-0.0234192	0.00273354	1232091	SmkInit	114440159	115440159
	286	7:114440159-115440159	7	115077394	rs112913817	A	G	0.011318	42	9.28e-11	0.0780558	0.0120443	1232091	SmkInit	114577394	115577394
	287	7:117023709-118023709	7	117523709	rs10233018	A	G	0.516	93.2	4.77e-22	0.0246124	0.00254945	1232091	SmkInit	117023709	118023709
	288	7:121454709-122454709	7	121954709	rs10953957	G	A	0.386	30.3	3.66e-08	0.0144058	0.00261707	1232091	SmkInit	121454709	122454709
	289	7:132583234-134089846	7	132593831	rs77283305	G	A	0.305819	30.2	3.91e-08	-0.015196	0.00276519	1232091	SmkInit	132093831	133093831
	290	7:132583234-134089846	7	133589846	rs10279261	G	A	0.618	51.8	6.05e-13	-0.0188726	0.00262221	1232091	SmkInit	133089846	134089846
	291	7:132583234-134089846	7	133840652	rs1561112	T	C	0.412815	34.7	3.84e-09	-0.0152438	0.00258779	1232091	SmkInit	133340652	134340652
	292	8:8208714-11263655	8	10143164	rs2952251	A	G	0.74437	30	4.24e-08	0.0164125	0.0029965	1170576	SmkInit	9643164	10643164
	293	8:8208714-11263655	8	10763655	rs4326350	C	G	0.493	47.6	5.16e-12	-0.0176137	0.00255297	1227673	SmkInit	10263655	11263655
	294	8:26925349-27925349	8	27344719	rs11780471	G	A	0.063121	54.5	1.57e-13	-0.0386779	0.0052392	1232091	SmkInit	26844719	27844719
	295	8:26925349-27925349	8	27425349	rs11783093	C	T	0.158	182	2.07e-41	-0.0471243	0.00349308	1232091	SmkInit	26925349	27925349
	296	8:26925349-27925349	8	27426077	rs1565735	T	A	0.204463	36.8	1.33e-09	-0.0191637	0.00315905	1232091	SmkInit	26926077	27926077
	297	8:52069449-53069449	8	52569449	rs7836565	C	T	0.718	30	4.36e-08	-0.0155084	0.00283144	1232091	SmkInit	52069449	53069449
	298	8:59314666-60314666	8	59814666	rs13261666	G	T	0.517	61.5	4.36e-15	-0.0199946	0.00254962	1232091	SmkInit	59314666	60314666
	299	8:64412021-65412021	8	64912021	rs3850736	C	G	0.474	56.2	6.43e-14	0.0191284	0.00255159	1232091	SmkInit	64412021	65412021
	300	8:90637052-93744504	8	91096366	rs2063976	C	T	0.664955	55.9	7.45e-14	-0.0201814	0.00269927	1232091	SmkInit	90596366	91596366
	301	8:90637052-93744504	8	92733282	rs6993429	C	A	0.453	55.4	9.87e-14	-0.0190505	0.00255947	1232091	SmkInit	92233282	93233282
	302	8:90637052-93744504	8	93048104	rs6986430	T	C	0.222377	63.1	1.99e-15	-0.0243377	0.00306383	1232091	SmkInit	92548104	93548104
	303	8:90637052-93744504	8	93190014	rs9987376	T	G	0.574251	63.1	2.01e-15	-0.0204682	0.00257671	1232091	SmkInit	92690014	93690014
	304	8:114874642-115874642	8	115374642	rs290601	C	T	0.274	32.6	1.14e-08	0.0163102	0.0028566	1232091	SmkInit	114874642	115874642
	305	9:2525368-3525368	9	3025368	rs3847244	C	T	0.47	53.5	2.6e-13	0.0186717	0.00255274	1232091	SmkInit	2525368	3525368
	306	9:2525368-3525368	9	3398679	rs11791671	C	T	0.067315	30	4.24e-08	0.0278504	0.00508476	1232091	SmkInit	2898679	3898679
	307	9:7782399-8782399	9	8282399	rs7024924	T	C	0.174	31.6	1.9e-08	0.0188918	0.00336069	1232091	SmkInit	7782399	8782399
	308	9:10661799-11661799	9	10981069	rs6474609	T	A	0.586731	36.3	1.71e-09	-0.0155887	0.00258736	1232091	SmkInit	10481069	11481069
	309	9:10661799-11661799	9	11161799	rs1931431	G	C	0.478	51.1	8.56e-13	0.0182329	0.00255061	1232091	SmkInit	10661799	11661799
	310	9:20176454-21176454	9	20676454	rs7867822	A	G	0.673	30.9	2.76e-08	-0.015097	0.00271589	1232091	SmkInit	20176454	21176454
	311	9:23331658-24331658	9	23831658	rs10966092	T	C	0.267	50.6	1.12e-12	-0.0204862	0.00287996	1232091	SmkInit	23331658	24331658
	312	9:29247488-30247488	9	29747488	rs10969352	T	A	0.5	31.7	1.82e-08	0.0143467	0.00254814	1232091	SmkInit	29247488	30247488
	313	9:80944104-81944104	9	81354129	rs4877285	G	A	0.668249	44.9	2.1e-11	-0.0181318	0.00270594	1232091	SmkInit	80854129	81854129
	314	9:80944104-81944104	9	81444104	rs1930371	C	T	0.241	33.5	7.09e-09	-0.017242	0.00297896	1232091	SmkInit	80944104	81944104
	315	9:86207289-87207289	9	86707289	rs2378662	G	A	0.541	35.4	2.67e-09	0.0152121	0.00255675	1232091	SmkInit	86207289	87207289
	316	9:119896391-120896391	9	120519111	rs1927901	T	C	0.553	30.6	3.1e-08	-0.0141755	0.00256258	1232091	SmkInit	120019111	121019111
	317	9:121561948-122561948	9	122061948	rs4837631	C	T	0.446	35.9	2.03e-09	-0.0153574	0.00256313	1232091	SmkInit	121561948	122561948
	318	9:127573097-128573097	9	128073097	rs1759433	G	A	0.48	36.3	1.69e-09	0.0153647	0.00255018	1232091	SmkInit	127573097	128573097
	319	9:133834588-135407263	9	134334588	rs34553878	A	G	0.111	37	1.17e-09	0.0246707	0.00405584	1232091	SmkInit	133834588	134834588
	320	9:133834588-135407263	9	134907263	rs7026534	T	G	0.703821	35.4	2.68e-09	-0.016603	0.00279052	1232091	SmkInit	134407263	135407263
	321	9:137489785-138489785	9	137989785	rs10858334	C	G	0.14	37	1.18e-09	0.022871	0.00375997	1174994	SmkInit	137489785	138489785
	322	10:8303551-9303551	10	8803551	rs10905461	T	C	0.748	31.2	2.36e-08	-0.0163915	0.00293456	1232091	SmkInit	8303551	9303551
	323	10:9543159-10543159	10	10043159	rs7920501	T	A	0.465	36.9	1.25e-09	-0.0155168	0.00255441	1232091	SmkInit	9543159	10543159
	324	10:10633823-11633823	10	11133823	rs1291821	A	G	0.534	32.2	1.39e-08	0.014493	0.00255405	1232091	SmkInit	10633823	11633823
	325	10:13033053-14033053	10	13533053	rs11258417	C	T	0.391	30.9	2.71e-08	-0.0145136	0.00261094	1232091	SmkInit	13033053	14033053
	326	10:21532942-22532942	10	22032942	rs7072776	A	G	0.712	61	5.66e-15	-0.0219747	0.00281357	1232091	SmkInit	21532942	22532942
	327	10:36134124-37134124	10	36634124	rs2796793	G	A	0.452	32	1.55e-08	0.0144814	0.00255997	1232091	SmkInit	36134124	37134124
	328	10:56198174-57198174	10	56698174	rs1733760	T	C	0.51	33.6	6.7e-09	0.0147734	0.00254865	1232091	SmkInit	56198174	57198174
	329	10:63174885-64174885	10	63674885	rs7921378	G	C	0.482	83.6	6.1e-20	-0.0233135	0.00254979	1232091	SmkInit	63174885	64174885
	330	10:102686838-105665256	10	103186838	rs7901883	G	A	0.230322	40.5	1.98e-10	-0.0192575	0.00302602	1232091	SmkInit	102686838	103686838
	331	10:102686838-105665256	10	103960351	rs11594623	T	C	0.234241	83.2	7.45e-20	0.0274396	0.00300827	1232091	SmkInit	103460351	104460351
	332	10:102686838-105665256	10	104120522	rs11191269	C	G	0.193294	29.9	4.61e-08	0.0176426	0.00322646	1232091	SmkInit	103620522	104620522
	333	10:102686838-105665256	10	104403310	rs28408682	A	G	0.600019	41.1	1.41e-10	0.0166729	0.00260071	1232091	SmkInit	103903310	104903310
	334	10:102686838-105665256	10	104640052	rs12244388	G	A	0.35	93.4	4.31e-22	0.0258153	0.00267118	1232091	SmkInit	104140052	105140052
	335	10:102686838-105665256	10	104852121	rs111842178	A	G	0.231008	49.3	2.24e-12	0.0224527	0.00319775	1101012	SmkInit	104352121	105352121
	336	10:105960460-107607903	10	106078937	rs34970111	C	T	0.458	32.4	1.28e-08	-0.0145557	0.00255718	1232091	SmkInit	105578937	106578937
	337	10:105960460-107607903	10	106460460	rs9787523	T	C	0.418	36.6	1.42e-09	-0.0156273	0.00258312	1232091	SmkInit	105960460	106960460
	338	10:105960460-107607903	10	106929313	rs11192347	G	A	0.104	38.3	6.15e-10	-0.02645	0.00427392	1174994	SmkInit	106429313	107429313
	339	10:114878364-115878364	10	115378364	rs10885480	T	C	0.284	43.7	3.83e-11	-0.0186775	0.00282539	1232091	SmkInit	114878364	115878364
	340	10:118178712-119178712	10	118678712	rs4752018	C	A	0.231	38.9	4.42e-10	0.0188538	0.0030229	1232091	SmkInit	118178712	119178712
	341	10:125180419-126180419	10	125680419	rs9423279	C	G	0.645	48.7	3.06e-12	-0.0185808	0.00266256	1232091	SmkInit	125180419	126180419
	342	11:27179916-29152996	11	27679916	rs6265	C	T	0.188	80.6	2.81e-19	-0.0292755	0.00326089	1232091	SmkInit	27179916	28179916
	343	11:27179916-29152996	11	28652996	rs4275621	A	G	0.382	66.4	3.76e-16	-0.0213674	0.00262221	1232091	SmkInit	28152996	29152996
	344	11:32456492-33456492	11	32956492	rs62618693	C	T	0.0428	31.4	2.09e-08	-0.0352724	0.00629463	1232091	SmkInit	32456492	33456492
	345	11:40936297-41936297	11	41436297	rs2939756	G	A	0.48	37.9	7.45e-10	-0.0156997	0.00255018	1232091	SmkInit	40936297	41936297
	346	11:41942826-42942826	11	42442826	rs1381775	T	C	0.712	30.8	2.79e-08	-0.0156147	0.00281357	1232091	SmkInit	41942826	42942826
	347	11:45893574-46893574	11	46078656	rs2959084	G	A	0.704674	37.4	9.82e-10	0.0170799	0.00279286	1232091	SmkInit	45578656	46578656
	348	11:45893574-46893574	11	46393574	rs3740977	T	C	0.167	32.5	1.17e-08	0.019474	0.00341596	1232091	SmkInit	45893574	46893574
	349	11:63633552-64633552	11	64133552	rs61886926	C	T	0.384	46.9	7.3e-12	-0.0179401	0.00261962	1232091	SmkInit	63633552	64633552
	350	11:63633552-64633552	11	64485193	rs61884449	C	T	0.149183	31.2	2.32e-08	0.0199753	0.00357615	1232091	SmkInit	63985193	64985193
	351	11:65061468-66061468	11	65561468	rs644740	C	T	0.457	30.3	3.67e-08	-0.0140785	0.00255762	1232091	SmkInit	65061468	66061468
	352	11:72809393-73809393	11	73309393	rs7943721	G	A	0.829	39.3	3.58e-10	-0.0212136	0.00338391	1232091	SmkInit	72809393	73809393
	353	11:85480958-86480958	11	85980958	rs7929518	A	G	0.773	40	2.55e-10	0.0192363	0.00304152	1232091	SmkInit	85480958	86480958
	354	11:91789734-92789734	11	92289734	rs586699	G	A	0.543	33.5	7.29e-09	-0.0148033	0.00255762	1232091	SmkInit	91789734	92789734
	355	11:111492273-113412811	11	111979741	rs76460663	C	G	0.041056	43.5	4.15e-11	-0.04235	0.00642109	1232091	SmkInit	111479741	112479741
	356	11:111492273-113412811	11	112912811	rs2155646	T	C	0.4	211	9.44e-48	0.0377772	0.00260069	1232091	SmkInit	112412811	113412811
	357	11:111492273-113412811	11	112984491	rs78239456	A	T	0.376527	46.5	9.37e-12	-0.0184952	0.00271227	1158109	SmkInit	112484491	113484491
	358	11:113494505-114494505	11	113660576	rs1713676	A	G	0.522512	43	5.38e-11	-0.0167262	0.00255073	1232091	SmkInit	113160576	114160576
	359	11:113494505-114494505	11	113994505	rs238896	G	A	0.49	43.8	3.65e-11	-0.0168674	0.00254865	1232091	SmkInit	113494505	114494505
	360	11:121030888-122030888	11	121530888	rs540860	A	G	0.543	47.4	5.75e-12	0.0176086	0.00255762	1232091	SmkInit	121030888	122030888
	361	11:121030888-122030888	11	121634334	rs1944689	G	T	0.785911	32.4	1.27e-08	0.01768	0.00310606	1232091	SmkInit	121134334	122134334
	362	11:121030888-122030888	11	122023187	rs1834306	A	G	0.579399	31.5	1.96e-08	-0.0144852	0.00258089	1232091	SmkInit	121523187	122523187
	363	11:131598205-132598205	11	131966264	rs1106363	C	T	0.344579	42	9.2e-11	0.0173746	0.00268095	1232091	SmkInit	131466264	132466264
	364	11:131598205-132598205	11	132098205	rs2010921	G	A	0.311	40.1	2.47e-10	0.0174291	0.00275235	1232091	SmkInit	131598205	132598205
	365	12:16248721-17248721	12	16748721	rs11057005	A	G	0.441	37.5	9.12e-10	-0.0157139	0.00256607	1232091	SmkInit	16248721	17248721
	366	12:49452394-50452394	12	49952394	rs13906	C	T	0.109	36	1.98e-09	-0.0245297	0.00408829	1232091	SmkInit	49452394	50452394
	367	12:55974480-56974480	12	56474480	rs4759229	A	G	0.656	33.7	6.53e-09	0.0155696	0.00268202	1232091	SmkInit	55974480	56974480
	368	12:69155167-70155167	12	69655167	rs7969559	A	G	0.713	36.5	1.53e-09	-0.0170159	0.00281649	1232091	SmkInit	69155167	70155167
	369	12:74774793-75774793	12	75263193	rs7134009	T	C	0.287	30	4.3e-08	-0.0157969	0.00288411	1174994	SmkInit	74763193	75763193
	370	12:111404371-113118346	12	112618346	rs77215829	A	C	0.131	40.4	2.02e-10	-0.0240447	0.00378293	1227673	SmkInit	112118346	113118346
	371	12:120583279-121583279	12	121083279	rs1109480	G	A	0.384	40.6	1.84e-10	-0.0166917	0.00261962	1232091	SmkInit	120583279	121583279
	372	12:132880790-133880790	12	133380790	rs11611651	G	A	0.0868	35.9	2.05e-09	0.0271143	0.00452534	1232091	SmkInit	132880790	133880790
	373	13:37672867-38672867	13	38172867	rs17197663	G	A	0.125	31.4	2.06e-08	-0.0215874	0.00385243	1232091	SmkInit	37672867	38672867
	374	13:37672867-38672867	13	38359676	rs4264267	C	T	0.527042	33.6	6.82e-09	0.0147921	0.00255188	1232091	SmkInit	37859676	38859676
	375	13:55334929-56334929	13	55834929	rs61959481	G	A	0.21	42.3	7.95e-11	-0.0203442	0.00312803	1232091	SmkInit	55334929	56334929
	376	13:55334929-56334929	13	55931424	rs3098272	A	C	0.798794	31.4	2.08e-08	-0.0178082	0.00317801	1232091	SmkInit	55431424	56431424
	377	13:58954139-59954139	13	59265043	rs9538162	T	C	0.415874	45.2	1.76e-11	0.0173792	0.00258499	1232091	SmkInit	58765043	59765043
	378	13:58954139-59954139	13	59339281	rs1413119	C	T	0.396318	34.3	4.77e-09	-0.0152551	0.00260476	1232091	SmkInit	58839281	59839281
	379	13:58954139-59954139	13	59454139	rs56367474	C	T	0.304	39	4.2e-10	-0.0172975	0.00276982	1232091	SmkInit	58954139	59954139
	380	13:58954139-59954139	13	59871584	rs55786907	A	G	0.162492	31.7	1.84e-08	0.0194452	0.00345369	1232091	SmkInit	59371584	60371584
	381	13:60205792-61205792	13	60705792	rs4886207	T	C	0.637	37.6	8.78e-10	-0.0162467	0.00264954	1232091	SmkInit	60205792	61205792
	382	13:66449370-67449370	13	66949370	rs9540731	C	T	0.509	48.4	3.42e-12	-0.0177303	0.00254855	1232091	SmkInit	66449370	67449370
	383	13:79691873-81681452	13	80191873	rs9545155	T	C	0.478	39.7	3.04e-10	-0.0160709	0.00255061	1232091	SmkInit	79691873	80691873
	384	13:79691873-81681452	13	81191176	rs1772572	C	A	0.324132	38.4	5.62e-10	-0.0168681	0.00272209	1232091	SmkInit	80691176	81691176
	385	13:96323724-97323724	13	96823724	rs75674569	G	A	0.0997	35.5	2.58e-09	-0.0253377	0.00425258	1232091	SmkInit	96323724	97323724
	386	13:100046450-101712300	13	100546450	rs7333559	G	A	0.783	56.4	5.94e-14	-0.0232125	0.00309089	1232091	SmkInit	100046450	101046450
	387	13:100046450-101712300	13	100648356	rs1108130	T	A	0.212	59	1.57e-14	0.0239436	0.00311718	1232091	SmkInit	100148356	101148356
	388	13:100046450-101712300	13	101252635	rs12855717	C	T	0.538	36.9	1.22e-09	0.0155237	0.00255553	1232091	SmkInit	100752635	101752635
	389	14:27856733-29816842	14	28346502	rs12878369	C	A	0.414762	45.4	1.6e-11	0.0174373	0.00258792	1230262	SmkInit	27846502	28846502
	390	14:27856733-29816842	14	29316842	rs2145451	T	C	0.193	38.5	5.44e-10	-0.0200462	0.00323073	1230262	SmkInit	28816842	29816842
	391	14:58153514-59153514	14	58653514	rs9323328	A	G	0.537	31	2.55e-08	-0.014237	0.00255705	1230262	SmkInit	58153514	59153514
	392	14:77029375-78029375	14	77529375	rs1811739	G	A	0.248	38.3	5.97e-10	0.0182718	0.00295244	1230262	SmkInit	77029375	78029375
	393	14:79063654-80602233	14	79563654	rs8005334	T	G	0.36	39.4	3.44e-10	0.0166734	0.00265629	1230262	SmkInit	79063654	80063654
	394	14:79063654-80602233	14	80102233	rs34940743	A	G	0.346	35.3	2.8e-09	0.0159249	0.00268034	1230262	SmkInit	79602233	80602233
	395	14:98097552-99097552	14	98362355	rs2925128	C	T	0.385191	39.3	3.67e-10	0.0168199	0.00268304	1173165	SmkInit	97862355	98862355
	396	14:98097552-99097552	14	98597552	rs1381287	C	T	0.467	49.7	1.81e-12	0.0180166	0.00255561	1230262	SmkInit	98097552	99097552
	397	14:99193843-100193843	14	99693843	rs55913542	G	T	0.175	30.6	3.25e-08	0.0185623	0.0033556	1230262	SmkInit	99193843	100193843
	398	15:35899479-36899479	15	36399479	rs1435672	T	C	0.56	30.2	3.82e-08	0.0141051	0.00256669	1232091	SmkInit	35899479	36899479
	399	15:47185010-48185010	15	47685010	rs281296	G	A	0.357	86.2	1.59e-20	0.0246892	0.00265922	1232091	SmkInit	47185010	48185010
	400	15:47185010-48185010	15	47935843	rs1435741	G	A	0.432951	50.7	1.09e-12	0.0183091	0.00257137	1232091	SmkInit	47435843	48435843
	401	15:63398709-64398709	15	63898709	rs56902655	T	G	0.136	34.6	4.09e-09	-0.0218628	0.00371678	1232091	SmkInit	63398709	64398709
	402	15:66976952-67976952	15	67476952	rs2289791	G	T	0.247	36	2.01e-09	-0.0177255	0.00295425	1232091	SmkInit	66976952	67976952
	403	15:73548768-74548768	15	74048768	rs60833441	A	G	0.461	31.2	2.28e-08	-0.0142766	0.00255593	1232091	SmkInit	73548768	74548768
	404	15:77525464-78525464	15	78025464	rs62007780	G	T	0.416	37.9	7.48e-10	-0.0159133	0.00258488	1232091	SmkInit	77525464	78525464
	405	15:83393243-84393243	15	83893243	rs12442563	G	T	0.223	57.6	3.13e-14	-0.0232296	0.00306077	1232091	SmkInit	83393243	84393243
	406	15:96358409-97358409	15	96858409	rs4310804	C	G	0.247	37.9	7.55e-10	-0.0181873	0.00295425	1232091	SmkInit	96358409	97358409
	407	15:98704101-99704101	15	99204101	rs8027457	T	C	0.511	36.1	1.88e-09	0.0153138	0.00254876	1232091	SmkInit	98704101	99704101
	408	16:220986-1220986	16	720986	rs1139897	G	A	0.23	63.3	1.77e-15	-0.0240872	0.0030275	1232091	SmkInit	220986	1220986
	409	16:5311367-6311367	16	5811367	rs11076962	T	C	0.279	41.5	1.2e-10	0.0182999	0.00284069	1232091	SmkInit	5311367	6311367
	410	16:9673748-10673748	16	10173748	rs7192140	T	C	0.498	43.9	3.4e-11	-0.0168834	0.00254816	1232091	SmkInit	9673748	10673748
	411	16:17070220-18070220	16	17570220	rs9922607	C	T	0.2	48.4	3.42e-12	-0.0221593	0.00318518	1232091	SmkInit	17070220	18070220
	412	16:17070220-18070220	16	18050926	rs9941217	C	G	0.352204	48.4	3.5e-12	-0.0185567	0.00266733	1232091	SmkInit	17550926	18550926
	413	16:24227064-25851633	16	24727064	rs7188873	A	G	0.612998	60.2	8.46e-15	0.0202958	0.00261582	1232091	SmkInit	24227064	25227064
	414	16:24227064-25851633	16	25351633	rs6497840	G	A	0.707	63.1	2.01e-15	0.0227703	0.00286651	1174994	SmkInit	24851633	25851633
	415	16:49266772-50266772	16	49766772	rs4785187	G	A	0.223	42.6	6.55e-11	0.0199772	0.00306077	1232091	SmkInit	49266772	50266772
	416	16:49266772-50266772	16	49891964	rs8050598	C	T	0.254117	40.7	1.76e-10	0.0186698	0.00292645	1232091	SmkInit	49391964	50391964
	417	16:50445156-51445156	16	50945156	rs12918191	A	G	0.243	44.1	3.14e-11	-0.019727	0.00297059	1232091	SmkInit	50445156	51445156
	418	16:69076894-70607394	16	69576894	rs9302604	A	G	0.435	53	3.29e-13	0.0187095	0.00256995	1232091	SmkInit	69076894	70076894
	419	16:71466463-73074550	16	72230694	rs9936784	T	G	0.53418	30	4.33e-08	0.0139895	0.00255412	1232091	SmkInit	71730694	72730694
	420	16:71466463-73074550	16	72574550	rs62052916	A	T	0.0701	40.9	1.62e-10	-0.0319138	0.00499018	1232091	SmkInit	72074550	73074550
	421	16:71466463-73074550	16	72950468	rs4788676	T	C	0.228528	34.2	4.92e-09	-0.017745	0.00303434	1232091	SmkInit	72450468	73450468
	422	16:75266873-76266873	16	75620118	rs61537885	T	C	0.037215	33.3	8.06e-09	-0.0400626	0.00694251	1158109	SmkInit	75120118	76120118
	423	16:75266873-76266873	16	75766873	rs117657830	A	G	0.0417	35.1	3.18e-09	-0.0377597	0.00637345	1232091	SmkInit	75266873	76266873
	424	16:86943734-87943734	16	87443734	rs1050847	C	T	0.559	33.4	7.37e-09	-0.01483	0.00256607	1232091	SmkInit	86943734	87943734
	425	16:89108702-90108702	16	89608702	rs11642231	G	A	0.369	34.9	3.44e-09	-0.0155983	0.00264038	1232091	SmkInit	89108702	90108702
	426	17:1495177-2495177	17	1995177	rs4790874	C	T	0.532	46.7	8.43e-12	0.0174491	0.00255338	1232091	SmkInit	1495177	2495177
	427	17:7303118-8303118	17	7795972	rs11078713	A	G	0.419348	31.9	1.59e-08	-0.0145829	0.00258195	1232091	SmkInit	7295972	8295972
	428	17:7303118-8303118	17	7803118	rs28441558	T	C	0.0563	41.4	1.24e-10	-0.035565	0.00552742	1232091	SmkInit	7303118	8303118
	429	17:15735462-16735462	17	16235462	rs11651955	G	A	0.499	30.3	3.74e-08	-0.0140264	0.00254815	1232091	SmkInit	15735462	16735462
	430	17:26823322-27823322	17	27323322	rs67777803	G	T	0.172	53.1	3.18e-13	-0.0246015	0.00337609	1232091	SmkInit	26823322	27823322
	431	17:30185935-31185935	17	30685935	rs2344976	T	C	0.612	33.3	7.98e-09	-0.0150877	0.00261458	1232091	SmkInit	30185935	31185935
	432	17:37324339-38324339	17	37824339	rs3764351	G	A	0.657	30.2	3.89e-08	-0.0147492	0.00268388	1232091	SmkInit	37324339	38324339
	433	17:43621579-45293283	17	44121579	rs72836318	T	C	0.246	33.5	7e-09	-0.0171223	0.00295829	1232091	SmkInit	43621579	44621579
	434	17:43621579-45293283	17	44793283	rs17692129	C	T	0.331	52.4	4.57e-13	0.0195989	0.00270749	1232091	SmkInit	44293283	45293283
	435	17:49693197-50693197	17	50193197	rs75919030	T	C	0.267	53	3.35e-13	-0.0209664	0.00287996	1232091	SmkInit	49693197	50693197
	436	17:49693197-50693197	17	50243397	rs2938134	C	A	0.673	39.6	3.14e-10	-0.017501	0.00278109	1174994	SmkInit	49743397	50743397
	437	17:77290135-78290135	17	77790135	rs2587507	T	C	0.502	33.1	8.69e-09	-0.0146602	0.00254816	1232091	SmkInit	77290135	78290135
	438	18:5372472-6372472	18	5872472	rs34342129	T	C	0.509	31.4	2.13e-08	-0.014281	0.00254855	1232091	SmkInit	5372472	6372472
	439	18:24753297-25753297	18	25253297	rs4476253	G	A	0.24	38.4	5.78e-10	-0.0184862	0.00298319	1232091	SmkInit	24753297	25753297
	440	18:31196075-32196075	18	31696075	rs7505855	C	T	0.586	43.1	5.31e-11	-0.0169818	0.00258669	1232091	SmkInit	31196075	32196075
	441	18:36421851-37421851	18	36921851	rs8096225	A	C	0.703	31	2.63e-08	0.0155245	0.00278829	1232091	SmkInit	36421851	37421851
	442	18:38797254-39797254	18	39297254	rs67050670	A	G	0.229	44.7	2.34e-11	-0.0202723	0.00303214	1232091	SmkInit	38797254	39797254
	443	18:40814171-41814171	18	41314171	rs2359180	A	G	0.369	29.7	4.98e-08	-0.0143894	0.00264038	1232091	SmkInit	40814171	41814171
	444	18:42158643-43158643	18	42658643	rs72898831	A	G	0.155	48.1	4.14e-12	-0.0244159	0.00352046	1232091	SmkInit	42158643	43158643
	445	18:49467811-51363861	18	49874515	rs8083764	G	T	0.306171	33.3	7.97e-09	-0.0159517	0.0027643	1232091	SmkInit	49374515	50374515
	446	18:49467811-51363861	18	49967811	rs1373178	T	G	0.588	61.6	4.16e-15	-0.0203164	0.00258855	1232091	SmkInit	49467811	50467811
	447	18:49467811-51363861	18	50863861	rs62098013	G	A	0.365322	44.8	2.24e-11	0.01771	0.00264593	1232091	SmkInit	50363861	51363861
	448	18:53161743-54161743	18	53661743	rs72938304	G	A	0.113	45.7	1.36e-11	-0.0272051	0.00402432	1232091	SmkInit	53161743	54161743
	449	18:72035282-73035282	18	72535282	rs11872397	G	A	0.253	34.1	5.2e-09	-0.0171139	0.00293071	1232091	SmkInit	72035282	73035282
	450	18:77074374-78074374	18	77574374	rs71367544	C	T	0.203	42.1	8.54e-11	0.0205522	0.0031675	1232091	SmkInit	77074374	78074374
	451	19:3974725-4974725	19	4474725	rs76608582	C	A	0.0489	34.2	4.88e-09	-0.0345493	0.0059078	1232091	SmkInit	3974725	4974725
	452	19:3974725-4974725	19	4965064	rs10853981	G	A	0.33036	29.8	4.88e-08	0.0147872	0.00270881	1232091	SmkInit	4465064	5465064
	453	19:17960956-18960956	19	18460956	rs113230003	G	A	0.255	41.7	1.05e-10	-0.0188761	0.00292311	1232091	SmkInit	17960956	18960956
	454	19:17960956-18960956	19	18566395	rs8103660	T	C	0.354431	35.2	3.03e-09	0.0158026	0.00266352	1232091	SmkInit	18066395	19066395
	455	19:50629745-51629745	19	51129745	rs117734003	G	C	0.0673	35.5	2.57e-09	0.0302991	0.00508528	1232091	SmkInit	50629745	51629745
	456	19:55379872-56379872	19	55879872	rs1126757	C	T	0.473	30.8	2.92e-08	0.0141623	0.00255187	1232091	SmkInit	55379872	56379872
	457	20:24695509-25695509	20	25195509	rs6050446	A	G	0.971	51.1	8.8e-13	0.0544098	0.00761144	1225969	SmkInit	24695509	25695509
	458	20:29393501-31675258	20	29946968	rs6058782	C	T	0.908	45.2	1.78e-11	0.0297103	0.00441915	1225969	SmkInit	29446968	30446968
	459	20:29393501-31675258	20	31175258	rs1555445	A	T	0.318	46.8	7.75e-12	0.0187626	0.00274264	1225969	SmkInit	30675258	31675258
	460	20:41515801-42515801	20	42015801	rs6073075	T	A	0.824	31.1	2.44e-08	-0.018704	0.00335394	1225969	SmkInit	41515801	42515801
	461	20:53962393-54962393	20	54462393	rs910912	T	C	0.739	33.3	7.82e-09	-0.0167699	0.00290609	1227798	SmkInit	53962393	54962393
	462	20:61488382-62488382	20	61984317	rs6011779	C	T	0.806	35.3	2.83e-09	-0.0191766	0.00322763	1227798	SmkInit	61484317	62484317
	463	20:61488382-62488382	20	62406886	rs3810496	T	C	0.619436	36.5	1.54e-09	0.0158813	0.00262869	1227798	SmkInit	61906886	62906886
	464	21:40088819-41088819	21	40588819	rs4818005	G	A	0.581	59.7	1.09e-14	-0.020431	0.00264425	1174994	SmkInit	40088819	41088819
	465	22:37897797-38897797	22	38397797	rs139896	T	C	0.648	33.5	7.14e-09	0.0154404	0.00266769	1232091	SmkInit	37897797	38897797
	466	22:42198430-43198430	22	42698430	rs4822102	C	T	0.618	39.8	2.78e-10	-0.0165428	0.00262221	1232091	SmkInit	42198430	43198430
	467	22:45942288-46942288	22	46442288	rs9627272	G	C	0.407	35.6	2.42e-09	-0.0154737	0.0025934	1232091	SmkInit	45942288	46942288

## Sheet: Supplementary Table 3
	Supplementary Table 3. Changes in number of SNPs used in LDSR Analysis before and after smoking exclusions
	Strata	All SNPs	Exclusion †	N. of Removed SNPs	% of Removed SNPs
	Lung Cancer	1118715	983113	135602	0.121212
	Lung Adenocarcinoma	1119630	984222	135408	0.12094
	Lung Squamous Cell Carcinoma	1118435	983035	135400	0.121062
	Small Cell Lung Carcinoma	1127328	990663	136665	0.121229
	Ever Smokers	1121988	985827	136161	0.121357
	Never Smokers	1132401	995508	136893	0.120887
	† SNPs remaining after removal of genomic regions associated with smoking behaviors

## Sheet: Supplementary Table 4
	Supplementary Table 4. Calculated heritability (h2) for lung cancer and its histological and smoking status stratifications. Heritability also included for lung cancer and its histological and smoking status stratifications after removal of smoking related SNPs from analysis.
	All SNPs Included	Heritability h2 (SE)	Lambda	MeanChi2	Intercept (SE)	Ratio (SE)
	Lung Cancer	0.0832(0.0126)	1.152	1.185	1.0465 (0.0083)	0.2521 (0.0447)
	Adenocarcinoma	0.0677 (0.0099)	1.108	1.125	1.0373 (0.0078)	0.2990 (0.0626)
	Squamous Cell	0.0517 (0.0106)	1.08	1.101	1.0372 (0.0068)	0.3697 (0.0679)
	Small Cell	0.1045 (0.0192)	1.068	1.075	1.0261 (0.0061)	0.3459 (0.0808)
	Ever Smokers	0.0994(0.0214)	1.093	1.126	1.0485 (0.0081)	0.3835 (0.0638)
	Never Smokers	0.0304(0.0479)	1.02	1.026	1.0197 (0.0064)	0.7643 (0.2497)
	After removal of smoking-associated SNPs
	Lung Cancer	0.0694(0.0076)	1.146	1.16	1.0452 (0.0078)	0.2831 (0.049)
	Adenocarcinoma	0.0623(0.0087)	1.105	1.115	1.0351 (0.0073)	0.3050 (0.0632)
	Squamous Cell	0.0437(0.0092)	1.074	1.09	1.0371 (0.0068)	0.4104 (0.0757)
	Small Cell	0.0938(0.0190)	1.068	1.071	1.0265 (0.0065)	0.3767 (0.0929)
	Ever Smokers	0.0773(0.0138)	1.086	1.108	1.0477 (0.0073)	0.4427 (0.0675)
	Never Smokers	0.0294(0.0472)	1.023	1.026	1.0197 (0.0063)	0.7719 (0.2486)

## Sheet: Supplementary Table 5
	Supplementary Table 5 Key
	Bold	Trait Name
	rg	Pairwise Genetic Correlation
	se	Standard error of rg
	z	Z-score for rg
	p	P-value for rg
	h2 obs	Observed scale heritability for trait
	h2 obs se	Standard error of observed scale heritability for trait
	h2 int	Single-trait LD score regression intercept for trait
	h2 int se	Standard error of single-trait LD score regression intercept for trait
	gcov int	Cross-trait LD score regression intercept
	gcov int se	Standard error of Cross-trait LD score regression intercept
	variable type	type of variable for the UKBB trait
	ldsc confidence	confidence in ldsc from UKBB trait: None: Neff < 4500, Low Neff < 20000, or SE > 12× expected with low intercept, or bad ordinal coding, Medium: Neff = 20000−40000, or SE > 6× expected, or > 3:1 sex bias, or nonlinear ordinal coding of numeric values. High: Neff > 40000 https://nealelab.github.io/UKBB_ldsc/confidence.html#summary_of_confidence_ratings
	ldsc h2 significance	significance thresholds of UKBB trait heritability. NA = low confidence, NonSig = p > .05, Nominal = p <.05, z4 = p < 3.17×10−5 (z>4), z7 = p < 1.28×10−12 (z>7). https://nealelab.github.io/UKBB_ldsc/significance.html
	ukbb total	total number of UKBB participants per trait
	ukbb cases	number of UKBB participants in the case cohort for a binary trait
	ukbb controls	number of UKBB participants in the control cohort for a binary trait
	url	url link to view UKBB trait characteristics, including Neff, trait distribution, and variable types
	Supplementary Table 5. Cross-trait LD score regression across lung cancer, histological stratifications, and 'never' vs. 'ever' smoking status and observed heritability explained by SNPs.
		rg	se	z	p	h2	h2 se	h2 int	h2 int se	gcov int	gcov int se	rg †	se †	z †	p †	h2 †	h2 se †	h2 int †	h2 int se †	gcov int †	gcov int se †	ldsc confidence	ldsc h2 significance	variable type	ukbb total	ukbb cases	ukbb controls	url
	Activities Undertaken to Treat Depression: Other Therapeutic Activities Such as Mindfulness, Yoga or Art Classes																					medium	nominal	binary	47681	12575	35106	http://biobank.ctsu.ox.ac.uk/crystal/field.cgi?id=20547
	Lung Cancer	-0.2263	0.09483	-2.387	0.017	0.02718	0.004653	1.001	0.007475	0.007426	0.005379	-0.3546	0.1133	-3.128	0.001757	0.02417	0.004776	1.005	0.007734	0.01304	0.00553	medium	nominal	binary	47681	12575	35106	http://biobank.ctsu.ox.ac.uk/crystal/field.cgi?id=20547
	Adenocarcinoma (LUAD)	-0.1986	0.1031	-1.925	0.05417	0.02723	0.004631	1.001	0.00741	0.008773	0.005268	-0.2661	0.1225	-2.172	0.02983	0.02355	0.004493	1.006	0.007617	0.01167	0.0055	medium	nominal	binary	47681	12575	35106	http://biobank.ctsu.ox.ac.uk/crystal/field.cgi?id=20547
	Small Cell Carcinoma (SCLC)	-0.2684	0.1337	-2.008	0.04466	0.0264	0.004708	1.002	0.007798	0.008955	0.004877	-0.3555	0.1695	-2.097	0.03599	0.02317	0.004459	1.007	0.007486	0.01254	0.005116	medium	nominal	binary	47681	12575	35106	http://biobank.ctsu.ox.ac.uk/crystal/field.cgi?id=20547
	Squamous Cell Carcinoma (LUSC)	-0.1179	0.1081	-1.09	0.2755	0.02804	0.004637	0.9988	0.007404	-0.004489	0.005028	-0.2412	0.1375	-1.755	0.07933	0.02467	0.004801	1.003	0.007832	-0.001988	0.0052	medium	nominal	binary	47681	12575	35106	http://biobank.ctsu.ox.ac.uk/crystal/field.cgi?id=20547
	Ever Smokers (>100 lifetime cigarettes)	-0.2954	0.1182	-2.5	0.01243	0.02768	0.004653	1.002	0.00792	0.004399	0.005418	-0.4312	0.1444	-2.986	0.002826	0.02447	0.004393	1.006	0.007505	0.008379	0.005918	medium	nominal	binary	47681	12575	35106	http://biobank.ctsu.ox.ac.uk/crystal/field.cgi?id=20547
	Never Smokers (<100 lifetime cigarettes)	0.118	0.3107	0.3799	0.704	0.02697	0.004733	1.001	0.007708	-0.0004316	0.004407	0.007077	0.3028	0.02337	0.9814	0.02325	0.004383	1.006	0.007353	0.001454	0.004935	medium	nominal	binary	47681	12575	35106	http://biobank.ctsu.ox.ac.uk/crystal/field.cgi?id=20547
	Activities Undertaken to Treat Depression: Talking Therapies, Such as Psychotherapy, Counselling, Group Therapy or CBT																					high	z7	binary	47681	34907	12774	http://biobank.ctsu.ox.ac.uk/crystal/field.cgi?id=20547
	Lung Cancer	0.003893	0.06603	0.05896	0.953	0.04945	0.004691	1.004	0.007073	0.003027	0.004962	-0.02651	0.07931	-0.3343	0.7382	0.04194	0.005114	1.009	0.007426	0.004536	0.00528	high	z7	binary	47681	34908	12773	http://biobank.ctsu.ox.ac.uk/crystal/field.cgi?id=20547
	Adenocarcinoma (LUAD)	-0.01208	0.0824	-0.1465	0.8835	0.04982	0.004809	1.004	0.007133	0.0008493	0.004697	-0.03825	0.08841	-0.4326	0.6653	0.04133	0.005096	1.01	0.007226	0.0007442	0.004831	high	z7	binary	47681	34909	12772	http://biobank.ctsu.ox.ac.uk/crystal/field.cgi?id=20547
	Small Cell Carcinoma (SCLC)	0.04142	0.1006	0.4116	0.6806	0.05084	0.004964	1.002	0.007221	0.00372	0.005117	0.0541	0.1251	0.4323	0.6655	0.0428	0.004852	1.008	0.006994	0.005476	0.005734	high	z7	binary	47681	34910	12771	http://biobank.ctsu.ox.ac.uk/crystal/field.cgi?id=20547
	Squamous Cell Carcinoma (LUSC)	0.0565	0.08754	0.6455	0.5186	0.04919	0.004757	1.004	0.007206	0.0001206	0.005341	0.06747	0.1105	0.6108	0.5413	0.04184	0.005008	1.009	0.007076	-0.0005446	0.005443	high	z7	binary	47681	34911	12770	http://biobank.ctsu.ox.ac.uk/crystal/field.cgi?id=20547
	Ever Smokers (>100 lifetime cigarettes)	-0.0923	0.07427	-1.243	0.214	0.0508	0.005012	1.003	0.007317	0.004339	0.004669	-0.1707	0.09886	-1.726	0.08427	0.04299	0.004933	1.008	0.007286	0.007081	0.005298	high	z7	binary	47681	34912	12769	http://biobank.ctsu.ox.ac.uk/crystal/field.cgi?id=20547
	Never Smokers (<100 lifetime cigarettes)	0.09085	0.2737	0.3319	0.7399	0.04945	0.004901	1.004	0.007153	-0.003154	0.004917	0.1769	0.2639	0.6705	0.5025	0.04143	0.004957	1.01	0.007041	-0.004265	0.005253	high	z7	binary	47681	34913	12768	http://biobank.ctsu.ox.ac.uk/crystal/field.cgi?id=20547
	Age at First Episode of Depression																					high	nominal	continuous	89025	-	-	http://biobank.ctsu.ox.ac.uk/crystal/field.cgi?id=20433
	Lung Cancer	0.004483	0.09547	0.04696	0.9625	0.03781	0.008431	1.007	0.006717	0.004142	0.005545	-0.02265	0.1226	-0.1847	0.8534	0.03064	0.008512	1.012	0.00647	0.00513	0.00586	high	nominal	continuous	89025	-	-	http://biobank.ctsu.ox.ac.uk/crystal/field.cgi?id=20433
	Adenocarcinoma (LUAD)	-0.07702	0.1061	-0.7259	0.4679	0.03912	0.008424	1.005	0.006629	0.004281	0.004608	-0.09153	0.1352	-0.677	0.4984	0.03241	0.008245	1.011	0.00623	0.004576	0.005352	high	nominal	continuous	89025	-	-	http://biobank.ctsu.ox.ac.uk/crystal/field.cgi?id=20433
	Small Cell Carcinoma (SCLC)	0.2176	0.1592	1.367	0.1715	0.03837	0.008986	1.004	0.006558	-0.003205	0.005121	0.278	0.2039	1.363	0.1728	0.03164	0.007431	1.01	0.006123	-0.001854	0.005695	high	nominal	continuous	89025	-	-	http://biobank.ctsu.ox.ac.uk/crystal/field.cgi?id=20433
	Squamous Cell Carcinoma (LUSC)	-0.008377	0.1242	-0.06747	0.9462	0.03729	0.008397	1.005	0.006378	0.005527	0.005447	-0.01416	0.1753	-0.08077	0.9356	0.02995	0.00859	1.011	0.006471	0.003294	0.00542	high	nominal	continuous	89025	-	-	http://biobank.ctsu.ox.ac.uk/crystal/field.cgi?id=20433
	Ever Smokers (>100 lifetime cigarettes)	-0.008482	0.1287	-0.0659	0.9475	0.03939	0.008897	1.004	0.006603	0.005639	0.005542	-0.05363	0.1561	-0.3437	0.7311	0.03273	0.007634	1.01	0.006259	0.006935	0.005651	high	nominal	continuous	89025	-	-	http://biobank.ctsu.ox.ac.uk/crystal/field.cgi?id=20433
	Never Smokers (<100 lifetime cigarettes)	-0.7812	0.6588	-1.186	0.2357	0.03795	0.008756	1.005	0.006564	0.004794	0.004203	-0.8382	0.5863	-1.43	0.1528	0.03235	0.007971	1.009	0.006151	0.007342	0.004804	high	nominal	continuous	89025	-	-	http://biobank.ctsu.ox.ac.uk/crystal/field.cgi?id=20433
	Age at First Live Birth																					high	z7	continuous	209882	-	-	http://biobank.ctsu.ox.ac.uk/crystal/field.cgi?id=2754
	Lung Cancer	-0.4526	0.05941	-7.617	2.596e-14	0.1744	0.007686	1.031	0.009673	0.01136	0.005347	-0.4486	0.04905	-9.145	5.978e-20	0.1467	0.006964	1.043	0.009207	0.007788	0.005248	high	z7	continuous	209882	-	-	http://biobank.ctsu.ox.ac.uk/crystal/field.cgi?id=2754
	Adenocarcinoma (LUAD)	-0.2905	0.05175	-5.614	1.971e-08	0.1729	0.007528	1.035	0.009732	0.009811	0.005566	-0.2741	0.05251	-5.221	1.782e-07	0.1457	0.007275	1.046	0.009587	0.009639	0.005449	high	z7	continuous	209882	-	-	http://biobank.ctsu.ox.ac.uk/crystal/field.cgi?id=2754
	Small Cell Carcinoma (SCLC)	-0.529	0.07133	-7.416	1.203e-13	0.1729	0.007517	1.035	0.009323	0.007457	0.005437	-0.5361	0.09518	-5.633	1.775e-08	0.1453	0.007143	1.047	0.009395	0.005523	0.005937	high	z7	continuous	209882	-	-	http://biobank.ctsu.ox.ac.uk/crystal/field.cgi?id=2754
	Squamous Cell Carcinoma (LUSC)	-0.5342	0.07015	-7.616	2.621e-14	0.1741	0.007762	1.033	0.009874	0.005878	0.005946	-0.535	0.07947	-6.732	1.675e-11	0.1462	0.006969	1.046	0.009119	0.001958	0.005983	high	z7	continuous	209882	-	-	http://biobank.ctsu.ox.ac.uk/crystal/field.cgi?id=2754
	Ever Smokers (>100 lifetime cigarettes)	-0.3957	0.07068	-5.598	2.162e-08	0.174	0.007158	1.032	0.009106	0.009617	0.005434	-0.4336	0.06516	-6.654	2.846e-11	0.1469	0.007075	1.043	0.009107	0.009942	0.005711	high	z7	continuous	209882	-	-	http://biobank.ctsu.ox.ac.uk/crystal/field.cgi?id=2754
	Never Smokers (<100 lifetime cigarettes)	-0.01255	0.1643	-0.07638	0.9391	0.1729	0.007132	1.033	0.009512	-0.002899	0.005393	0.01746	0.1565	0.1115	0.9112	0.1469	0.007229	1.043	0.009357	-0.003619	0.006038	high	z7	continuous	209882	-	-	http://biobank.ctsu.ox.ac.uk/crystal/field.cgi?id=2754
	Age at Last Episode of Depression																					high	nominal	continuous	89025	-	-	http://biobank.ctsu.ox.ac.uk/crystal/field.cgi?id=20434
	Lung Cancer	0.1445	0.1137	1.271	0.2038	0.02663	0.007153	1.004	0.006978	0.002939	0.005255	0.09694	0.1328	0.7302	0.4653	0.02191	0.007915	1.004	0.00765	0.006629	0.005016	high	nominal	continuous	89025	-	-	http://biobank.ctsu.ox.ac.uk/crystal/field.cgi?id=20434
	Adenocarcinoma (LUAD)	0.06698	0.1242	0.5392	0.5898	0.0293	0.00721	1.002	0.006837	0.003089	0.004912	0.05639	0.14	0.4028	0.6871	0.02347	0.008339	1.003	0.007524	0.004471	0.004921	high	nominal	continuous	89025	-	-	http://biobank.ctsu.ox.ac.uk/crystal/field.cgi?id=20434
	Small Cell Carcinoma (SCLC)	0.166	0.1663	0.9983	0.3181	0.02998	0.006947	1.001	0.006766	0.003011	0.005288	0.1907	0.2109	0.9045	0.3657	0.02481	0.008318	1.002	0.007441	0.004385	0.005617	high	nominal	continuous	89025	-	-	http://biobank.ctsu.ox.ac.uk/crystal/field.cgi?id=20434
	Squamous Cell Carcinoma (LUSC)	0.2577	0.1576	1.635	0.102	0.02829	0.007208	1.002	0.006874	-0.001423	0.005105	0.1043	0.1991	0.524	0.6003	0.02269	0.007736	1.003	0.007384	0.001846	0.005298	high	nominal	continuous	89025	-	-	http://biobank.ctsu.ox.ac.uk/crystal/field.cgi?id=20434
	Ever Smokers (>100 lifetime cigarettes)	-0.01638	0.1368	-0.1197	0.9047	0.02862	0.00694	1.003	0.006717	0.007247	0.004999	-0.103	0.1752	-0.5883	0.5563	0.02394	0.008497	1.004	0.007617	0.009771	0.005168	high	nominal	continuous	89025	-	-	http://biobank.ctsu.ox.ac.uk/crystal/field.cgi?id=20434
	Never Smokers (<100 lifetime cigarettes)	0.2869	0.4238	0.677	0.4984	0.02957	0.007468	1.001	0.006869	0.0003046	0.004508	0.1233	0.4179	0.2951	0.7679	0.02389	0.008549	1.002	0.007485	0.003921	0.005301	high	nominal	continuous	89025	-	-	http://biobank.ctsu.ox.ac.uk/crystal/field.cgi?id=20434
	Age at Last Live Birth																					high	z7	continuous	185009	-	-	http://biobank.ctsu.ox.ac.uk/crystal/field.cgi?id=2764
	Lung Cancer	-0.3797	0.05952	-6.38	1.773e-10	0.09491	0.0057	1.011	0.008637	0.003285	0.005064	-0.3447	0.0602	-5.726	1.027e-08	0.08307	0.005415	1.014	0.008614	-0.00157	0.005024	high	z7	continuous	185009	-	-	http://biobank.ctsu.ox.ac.uk/crystal/field.cgi?id=2764
	Adenocarcinoma (LUAD)	-0.2052	0.05754	-3.566	0.0003622	0.0948	0.00567	1.012	0.00875	0.001877	0.005111	-0.1766	0.06322	-2.793	0.005228	0.08371	0.005659	1.014	0.008956	0.0007238	0.005067	high	z7	continuous	185009	-	-	http://biobank.ctsu.ox.ac.uk/crystal/field.cgi?id=2764
	Small Cell Carcinoma (SCLC)	-0.4949	0.08006	-6.181	6.371e-10	0.09546	0.005576	1.011	0.008352	0.003231	0.004984	-0.4563	0.09648	-4.729	2.256e-06	0.08359	0.005664	1.014	0.008803	-0.000979	0.005507	high	z7	continuous	185009	-	-	http://biobank.ctsu.ox.ac.uk/crystal/field.cgi?id=2764
	Squamous Cell Carcinoma (LUSC)	-0.4245	0.07224	-5.876	4.199e-09	0.09598	0.005936	1.011	0.008788	-0.0008743	0.005325	-0.3693	0.08685	-4.253	2.114e-05	0.08382	0.005679	1.015	0.009035	-0.005685	0.005213	high	z7	continuous	185009	-	-	http://biobank.ctsu.ox.ac.uk/crystal/field.cgi?id=2764
	Ever Smokers (>100 lifetime cigarettes)	-0.3054	0.06871	-4.444	8.821e-06	0.09541	0.005268	1.011	0.008151	-0.0006534	0.004859	-0.3301	0.07263	-4.545	5.492e-06	0.08376	0.005601	1.014	0.008507	-0.001032	0.005184	high	z7	continuous	185009	-	-	http://biobank.ctsu.ox.ac.uk/crystal/field.cgi?id=2764
	Never Smokers (<100 lifetime cigarettes)	-0.06694	0.2026	-0.3303	0.7412	0.09368	0.005231	1.013	0.008139	0.003171	0.005291	-0.008976	0.1818	-0.04936	0.9606	0.08316	0.00557	1.014	0.008439	0.003001	0.005781	high	z7	continuous	185009	-	-	http://biobank.ctsu.ox.ac.uk/crystal/field.cgi?id=2764
	Age Completed Full Time Education																					high	z7	ordinal	337386	-	-	http://biobank.ctsu.ox.ac.uk/crystal/field.cgi?id=845
	Lung Cancer	-0.4506	0.04838	-9.313	1.24e-20	0.1052	0.004643	1.038	0.01017	0.008038	0.006068	-0.426	0.0469	-9.083	1.059e-19	0.09144	0.00437	1.05	0.0108	0.002292	0.006069	high	z7	ordinal	337387	-	-	http://biobank.ctsu.ox.ac.uk/crystal/field.cgi?id=845
	Adenocarcinoma (LUAD)	-0.3086	0.04547	-6.787	1.146e-11	0.1046	0.004535	1.04	0.01013	0.003491	0.005502	-0.2675	0.05223	-5.121	3.037e-07	0.09056	0.004376	1.052	0.011	-0.0006978	0.005834	high	z7	ordinal	337388	-	-	http://biobank.ctsu.ox.ac.uk/crystal/field.cgi?id=845
	Small Cell Carcinoma (SCLC)	-0.4665	0.06522	-7.152	8.553e-13	0.1048	0.004477	1.041	0.01027	0.002692	0.005492	-0.4478	0.07706	-5.811	6.196e-09	0.09078	0.004255	1.053	0.01064	-2.067e-05	0.005556	high	z7	ordinal	337389	-	-	http://biobank.ctsu.ox.ac.uk/crystal/field.cgi?id=845
	Squamous Cell Carcinoma (LUSC)	-0.4854	0.06454	-7.52	5.462e-14	0.1041	0.004714	1.044	0.01061	0.005512	0.006179	-0.4634	0.07551	-6.137	8.401e-10	0.09017	0.004363	1.056	0.01094	0.002879	0.006332	high	z7	ordinal	337390	-	-	http://biobank.ctsu.ox.ac.uk/crystal/field.cgi?id=845
	Ever Smokers (>100 lifetime cigarettes)	-0.4077	0.06701	-6.085	1.165e-09	0.1048	0.004502	1.04	0.0103	0.004212	0.005629	-0.4117	0.06602	-6.235	4.511e-10	0.09135	0.004345	1.05	0.01074	0.0009902	0.005861	high	z7	ordinal	337391	-	-	http://biobank.ctsu.ox.ac.uk/crystal/field.cgi?id=845
	Never Smokers (<100 lifetime cigarettes)	-0.3662	0.2843	-1.288	0.1977	0.1049	0.004355	1.04	0.01016	0.004234	0.005143	-0.3286	0.2067	-1.59	0.1119	0.09108	0.004428	1.051	0.01087	0.005954	0.005797	high	z7	ordinal	337392	-	-	http://biobank.ctsu.ox.ac.uk/crystal/field.cgi?id=845
	Age Started Oral Contraceptive Pill																					high	z7	continuous	220773	-	-	http://biobank.ctsu.ox.ac.uk/crystal/field.cgi?id=2794
	Lung Cancer	-0.2798	0.06417	-4.361	1.295e-05	0.06518	0.004465	1.007	0.007388	0.001079	0.005314	-0.2661	0.06625	-4.016	5.926e-05	0.0509	0.004367	1.014	0.007943	-0.001909	0.005114	high	z7	continuous	220773	-	-	http://biobank.ctsu.ox.ac.uk/crystal/field.cgi?id=2794
	Adenocarcinoma (LUAD)	-0.218	0.06386	-3.414	0.0006402	0.06503	0.004644	1.006	0.007469	-0.000317	0.004915	-0.2135	0.07512	-2.842	0.004478	0.05115	0.004463	1.013	0.008152	-0.000758	0.005162	high	z7	continuous	220773	-	-	http://biobank.ctsu.ox.ac.uk/crystal/field.cgi?id=2794
	Small Cell Carcinoma (SCLC)	-0.2902	0.07886	-3.68	0.0002335	0.06555	0.004696	1.005	0.007756	0.001995	0.005117	-0.293	0.09844	-2.976	0.00292	0.05038	0.004285	1.013	0.008495	0.0005772	0.00504	high	z7	continuous	220773	-	-	http://biobank.ctsu.ox.ac.uk/crystal/field.cgi?id=2794
	Squamous Cell Carcinoma (LUSC)	-0.2379	0.07605	-3.128	0.001758	0.06647	0.004719	1.004	0.007428	-0.0006877	0.005423	-0.1144	0.09217	-1.241	0.2147	0.0522	0.0043	1.012	0.007415	-0.006519	0.00513	high	z7	continuous	220773	-	-	http://biobank.ctsu.ox.ac.uk/crystal/field.cgi?id=2794
	Ever Smokers (>100 lifetime cigarettes)	-0.2519	0.07466	-3.374	0.0007398	0.0653	0.00472	1.005	0.007971	0.003259	0.004876	-0.2867	0.0816	-3.513	0.0004427	0.05086	0.004383	1.013	0.008473	0.0009745	0.004577	high	z7	continuous	220773	-	-	http://biobank.ctsu.ox.ac.uk/crystal/field.cgi?id=2794
	Never Smokers (<100 lifetime cigarettes)	0.3693	0.3407	1.084	0.2784	0.06571	0.004605	1.005	0.007374	-0.009789	0.004907	0.306	0.2388	1.281	0.2001	0.05106	0.004418	1.013	0.008186	-0.007932	0.004946	high	z7	continuous	220773	-	-	http://biobank.ctsu.ox.ac.uk/crystal/field.cgi?id=2794
	Age when Periods Started (Menarche)																					sex specific	NA	ordinal	272890	-	-	http://biobank.ctsu.ox.ac.uk/crystal/field.cgi?id=2714
	Lung Cancer	-0.04434	0.03631	-1.221	0.222	0.208	0.01046	1.002	0.01278	-0.005087	0.00581	-0.04641	0.03786	-1.226	0.2204	0.1882	0.01008	1.008	0.01311	-0.004937	0.0057	sex specific	NA	ordinal	272890	-	-	http://biobank.ctsu.ox.ac.uk/crystal/field.cgi?id=2714
	Adenocarcinoma (LUAD)	-0.05913	0.03974	-1.488	0.1368	0.2092	0.01052	0.9996	0.01297	0.002944	0.00553	-0.06678	0.04037	-1.654	0.09808	0.19	0.01013	1.005	0.01317	0.00341	0.005573	sex specific	NA	ordinal	272890	-	-	http://biobank.ctsu.ox.ac.uk/crystal/field.cgi?id=2714
	Small Cell Carcinoma (SCLC)	0.01665	0.05141	0.3239	0.746	0.2085	0.01101	1.003	0.01352	-0.0126	0.005423	0.0123	0.05641	0.218	0.8274	0.1891	0.01009	1.008	0.01198	-0.01243	0.005928	sex specific	NA	ordinal	272890	-	-	http://biobank.ctsu.ox.ac.uk/crystal/field.cgi?id=2714
	Squamous Cell Carcinoma (LUSC)	0.002793	0.05143	0.0543	0.9567	0.2073	0.01033	1.003	0.01287	-0.008325	0.005989	-0.01521	0.05213	-0.2918	0.7704	0.1863	0.01018	1.01	0.01368	-0.005254	0.005968	sex specific	NA	ordinal	272890	-	-	http://biobank.ctsu.ox.ac.uk/crystal/field.cgi?id=2714
	Ever Smokers (>100 lifetime cigarettes)	-0.0223	0.04277	-0.5214	0.6021	0.2073	0.01072	1.003	0.01267	-0.00783	0.005719	-0.04991	0.04795	-1.041	0.2979	0.1874	0.009923	1.009	0.01185	-0.005857	0.005759	sex specific	NA	ordinal	272890	-	-	http://biobank.ctsu.ox.ac.uk/crystal/field.cgi?id=2714
	Never Smokers (<100 lifetime cigarettes)	-0.1971	0.183	-1.077	0.2814	0.2079	0.01054	1.001	0.01284	0.01059	0.005412	-0.1432	0.1374	-1.042	0.2974	0.1895	0.009958	1.006	0.0123	0.009794	0.00596	sex specific	NA	ordinal	272890	-	-	http://biobank.ctsu.ox.ac.uk/crystal/field.cgi?id=2714
	Alcohol Drinker Status: Never																					high	z4	binary	501580	24834	476746	http://biobank.ctsu.ox.ac.uk/crystal/field.cgi?id=20117
	Lung Cancer	0.0341	0.06419	0.5312	0.5953	0.0141	0.001561	1.018	0.006948	-0.003043	0.005606	0.1192	0.08306	1.435	0.1514	0.01183	0.001584	1.019	0.007214	-0.008373	0.005197	high	z4	binary	501580	24834	476746	http://biobank.ctsu.ox.ac.uk/crystal/field.cgi?id=20117
	Adenocarcinoma (LUAD)	0.1009	0.07899	1.277	0.2015	0.01397	0.001577	1.019	0.006933	-0.01229	0.005243	0.1479	0.09499	1.557	0.1194	0.01146	0.001591	1.021	0.007369	-0.01449	0.005121	high	z4	binary	501580	24834	476746	http://biobank.ctsu.ox.ac.uk/crystal/field.cgi?id=20117
	Small Cell Carcinoma (SCLC)	0.06614	0.1019	0.649	0.5164	0.01387	0.001635	1.019	0.007238	-0.0004896	0.005253	0.1162	0.1332	0.8729	0.3827	0.01121	0.001617	1.021	0.007618	-0.002625	0.005585	high	z4	binary	501580	24834	476746	http://biobank.ctsu.ox.ac.uk/crystal/field.cgi?id=20117
	Squamous Cell Carcinoma (LUSC)	-0.02745	0.09111	-0.3013	0.7632	0.01394	0.001565	1.017	0.0071	0.0002375	0.005008	0.09642	0.1111	0.8676	0.3856	0.01129	0.001629	1.02	0.007524	-0.003817	0.004609	high	z4	binary	501580	24834	476746	http://biobank.ctsu.ox.ac.uk/crystal/field.cgi?id=20117
	Ever Smokers (>100 lifetime cigarettes)	0.06374	0.08375	0.7611	0.4466	0.01395	0.001598	1.019	0.006835	0.0002832	0.00471	0.1605	0.1076	1.492	0.1357	0.01143	0.001567	1.021	0.007477	-0.004408	0.004926	high	z4	binary	501580	24834	476746	http://biobank.ctsu.ox.ac.uk/crystal/field.cgi?id=20117
	Never Smokers (<100 lifetime cigarettes)	0.2013	0.3014	0.668	0.5041	0.01435	0.001672	1.017	0.007313	-0.01008	0.004839	0.2782	0.2786	0.9987	0.3179	0.01195	0.001592	1.019	0.007656	-0.01165	0.005273	high	z4	binary	501580	24834	476746	http://biobank.ctsu.ox.ac.uk/crystal/field.cgi?id=20117
	Alcohol Drinker Status: Previous																					high	z4	binary	501580	20556	481024	http://biobank.ctsu.ox.ac.uk/crystal/field.cgi?id=20117
	Lung Cancer	0.3089	0.07236	4.269	1.962e-05	0.0131	0.00149	1.009	0.006476	0.001739	0.004877	0.2399	0.08162	2.939	0.003292	0.01157	0.001475	1.011	0.006256	0.00481	0.004815	high	z4	binary	501580	20556	481024	http://biobank.ctsu.ox.ac.uk/crystal/field.cgi?id=20117
	Adenocarcinoma (LUAD)	0.2258	0.07748	2.915	0.00356	0.01328	0.001488	1.007	0.00671	-0.003742	0.004409	0.1658	0.09124	1.817	0.06922	0.01194	0.001479	1.008	0.00655	-0.002829	0.004865	high	z4	binary	501580	20556	481024	http://biobank.ctsu.ox.ac.uk/crystal/field.cgi?id=20117
	Small Cell Carcinoma (SCLC)	0.2414	0.1106	2.184	0.02898	0.0126	0.001356	1.009	0.006518	0.002694	0.004964	0.1865	0.1357	1.375	0.1692	0.01111	0.001459	1.011	0.006683	0.003422	0.004939	high	z4	binary	501580	20556	481024	http://biobank.ctsu.ox.ac.uk/crystal/field.cgi?id=20117
	Squamous Cell Carcinoma (LUSC)	0.4221	0.102	4.139	3.484e-05	0.01336	0.001533	1.006	0.00673	-0.000685	0.005337	0.3586	0.1318	2.722	0.006498	0.01182	0.001466	1.008	0.006551	0.001095	0.005681	high	z4	binary	501580	20556	481024	http://biobank.ctsu.ox.ac.uk/crystal/field.cgi?id=20117
	Ever Smokers (>100 lifetime cigarettes)	0.2424	0.08964	2.704	0.006843	0.01311	0.001385	1.008	0.006537	-0.0002582	0.004588	0.2085	0.1177	1.772	0.07638	0.01157	0.001495	1.01	0.006679	0.0007979	0.0051	high	z4	binary	501580	20556	481024	http://biobank.ctsu.ox.ac.uk/crystal/field.cgi?id=20117
	Never Smokers (<100 lifetime cigarettes)	0.2707	0.3371	0.8028	0.4221	0.01264	0.001367	1.009	0.006305	-0.00283	0.004788	0.08191	0.2399	0.3415	0.7328	0.01144	0.001434	1.01	0.006396	-0.001698	0.004832	high	z4	binary	501580	20556	481024	http://biobank.ctsu.ox.ac.uk/crystal/field.cgi?id=20117
	Alcohol Intake Frequency.																					medium	z7	ordinal	501,580	-	-	http://biobank.ctsu.ox.ac.uk/crystal/field.cgi?id=1558
	Lung Cancer	0.1297	0.03755	3.456	0.0005491	0.08019	0.003949	1.048	0.01176	0.003729	0.006354	0.1158	0.04369	2.652	0.008012	0.073	0.003839	1.052	0.01211	0.004464	0.005735	medium	z7	ordinal	501,580	-	-	http://biobank.ctsu.ox.ac.uk/crystal/field.cgi?id=1558
	Adenocarcinoma (LUAD)	0.05772	0.04684	1.232	0.2179	0.08135	0.003988	1.043	0.01184	-0.002102	0.006357	0.05024	0.0515	0.9756	0.3292	0.07376	0.003817	1.048	0.01181	-0.00373	0.006378	medium	z7	ordinal	501,580	-	-	http://biobank.ctsu.ox.ac.uk/crystal/field.cgi?id=1558
	Small Cell Carcinoma (SCLC)	0.2225	0.05522	4.029	5.591e-05	0.08187	0.003795	1.041	0.01087	0.005194	0.005072	0.2115	0.06573	3.218	0.001289	0.07457	0.00375	1.045	0.01136	0.005453	0.005464	medium	z7	ordinal	501,580	-	-	http://biobank.ctsu.ox.ac.uk/crystal/field.cgi?id=1558
	Squamous Cell Carcinoma (LUSC)	0.1872	0.04844	3.865	0.0001113	0.08098	0.003922	1.044	0.01143	-0.003172	0.00625	0.1747	0.05844	2.99	0.00279	0.07363	0.003732	1.048	0.01183	-0.002592	0.005939	medium	z7	ordinal	501,580	-	-	http://biobank.ctsu.ox.ac.uk/crystal/field.cgi?id=1558
	Ever Smokers (>100 lifetime cigarettes)	0.1304	0.0461	2.829	0.004664	0.08132	0.003889	1.045	0.01141	0.006043	0.005708	0.1134	0.0578	1.962	0.04975	0.07396	0.003872	1.049	0.01192	0.007066	0.006029	medium	z7	ordinal	501,580	-	-	http://biobank.ctsu.ox.ac.uk/crystal/field.cgi?id=1558
	Never Smokers (<100 lifetime cigarettes)	-0.0687	0.1413	-0.4862	0.6268	0.08118	0.003733	1.043	0.01129	-0.002213	0.005453	-0.05133	0.1231	-0.4169	0.6768	0.0738	0.003951	1.048	0.01177	-0.003291	0.00537	medium	z7	ordinal	501,580	-	-	http://biobank.ctsu.ox.ac.uk/crystal/field.cgi?id=1558
	Alcohol Intake Versus 10 Years Previously																					high	z7	ordinal	460865	-	-	http://biobank.ctsu.ox.ac.uk/crystal/field.cgi?id=1628
	Lung Cancer	0.117	0.05067	2.309	0.02092	0.03377	0.002268	1.021	0.008142	0.004068	0.005427	0.07365	0.0645	1.142	0.2535	0.02895	0.002098	1.028	0.00838	0.006881	0.005653	high	z7	ordinal	460865	-	-	http://biobank.ctsu.ox.ac.uk/crystal/field.cgi?id=1628
	Adenocarcinoma (LUAD)	0.05942	0.06366	0.9333	0.3506	0.03359	0.002327	1.022	0.008337	0.002152	0.005841	0.03055	0.07014	0.4356	0.6631	0.02851	0.002044	1.03	0.00807	0.002604	0.006186	high	z7	ordinal	460865	-	-	http://biobank.ctsu.ox.ac.uk/crystal/field.cgi?id=1628
	Small Cell Carcinoma (SCLC)	0.1808	0.07481	2.417	0.01564	0.03398	0.002212	1.02	0.00879	-0.001784	0.005226	0.1966	0.0952	2.066	0.03887	0.02918	0.002182	1.027	0.008298	-0.001814	0.005458	high	z7	ordinal	460865	-	-	http://biobank.ctsu.ox.ac.uk/crystal/field.cgi?id=1628
	Squamous Cell Carcinoma (LUSC)	0.1091	0.065	1.679	0.0932	0.03373	0.002333	1.021	0.007838	0.003577	0.00516	0.03917	0.09142	0.4285	0.6683	0.02857	0.002129	1.029	0.008141	0.005259	0.005571	high	z7	ordinal	460865	-	-	http://biobank.ctsu.ox.ac.uk/crystal/field.cgi?id=1628
	Ever Smokers (>100 lifetime cigarettes)	0.1297	0.06668	1.946	0.05171	0.03417	0.002242	1.02	0.00867	-0.0008264	0.005676	0.09558	0.07728	1.237	0.2162	0.02909	0.002129	1.028	0.008009	0.001214	0.005893	high	z7	ordinal	460865	-	-	http://biobank.ctsu.ox.ac.uk/crystal/field.cgi?id=1628
	Never Smokers (<100 lifetime cigarettes)	-0.2037	0.2375	-0.8577	0.3911	0.03374	0.002209	1.021	0.00827	0.004037	0.005055	-0.2458	0.213	-1.154	0.2486	0.02902	0.00205	1.027	0.008109	0.004452	0.005344	high	z7	ordinal	460865	-	-	http://biobank.ctsu.ox.ac.uk/crystal/field.cgi?id=1628
	Alcohol Usually Taken with Meals																					high	z7	binary	395083	203063	192020	http://biobank.ctsu.ox.ac.uk/crystal/field.cgi?id=1618
	Lung Cancer	-0.4139	0.05004	-8.271	1.334e-16	0.09891	0.004927	1.035	0.009025	2.56e-05	0.005045	-0.369	0.05096	-7.241	4.457e-13	0.08623	0.004362	1.043	0.008992	-0.005638	0.005454	high	z7	binary	395083	203063	192020	http://biobank.ctsu.ox.ac.uk/crystal/field.cgi?id=1618
	Adenocarcinoma (LUAD)	-0.2645	0.04984	-5.308	1.111e-07	0.09896	0.005063	1.035	0.009232	-0.0005499	0.004761	-0.2123	0.05626	-3.774	0.0001607	0.08614	0.004326	1.043	0.009083	-0.003293	0.005304	high	z7	binary	395083	203063	192020	http://biobank.ctsu.ox.ac.uk/crystal/field.cgi?id=1618
	Small Cell Carcinoma (SCLC)	-0.4519	0.0724	-6.241	4.351e-10	0.09813	0.004919	1.036	0.009783	0.001395	0.004968	-0.4279	0.09065	-4.721	2.351e-06	0.08525	0.004367	1.044	0.008975	-0.001404	0.005545	high	z7	binary	395083	203063	192020	http://biobank.ctsu.ox.ac.uk/crystal/field.cgi?id=1618
	Squamous Cell Carcinoma (LUSC)	-0.492	0.06991	-7.038	1.956e-12	0.09966	0.004786	1.033	0.00895	0.0002219	0.005283	-0.4377	0.08044	-5.441	5.291e-08	0.08704	0.004513	1.041	0.008831	-0.004393	0.005333	high	z7	binary	395083	203063	192020	http://biobank.ctsu.ox.ac.uk/crystal/field.cgi?id=1618
	Ever Smokers (>100 lifetime cigarettes)	-0.4371	0.075	-5.827	5.633e-09	0.09941	0.005041	1.034	0.009257	0.007525	0.005027	-0.4167	0.07587	-5.492	3.964e-08	0.08672	0.004378	1.042	0.009081	0.004115	0.00553	high	z7	binary	395083	203063	192020	http://biobank.ctsu.ox.ac.uk/crystal/field.cgi?id=1618
	Never Smokers (<100 lifetime cigarettes)	-0.2016	0.2102	-0.9594	0.3374	0.0997	0.004937	1.033	0.009075	-0.002567	0.005008	-0.1673	0.1637	-1.022	0.307	0.08695	0.00436	1.041	0.009138	-0.004699	0.005056	high	z7	binary	395083	203063	192020	http://biobank.ctsu.ox.ac.uk/crystal/field.cgi?id=1618
	Arm Fat Mass (Left)																					high	z7	continuous	492857	-	-	http://biobank.ctsu.ox.ac.uk/crystal/field.cgi?id=23124
	Lung Cancer	0.175	0.03371	5.19	2.098e-07	0.23	0.008269	1.062	0.0182	0.01089	0.007035	0.179	0.03602	4.969	6.727e-07	0.2118	0.009175	1.068	0.01996	0.01505	0.007321	high	z7	continuous	492858	-	-	http://biobank.ctsu.ox.ac.uk/crystal/field.cgi?id=23124
	Adenocarcinoma (LUAD)	0.07887	0.03743	2.107	0.03513	0.2305	0.007982	1.06	0.01822	0.001084	0.006486	0.08682	0.04039	2.15	0.03157	0.2123	0.008012	1.067	0.01942	0.001368	0.007027	high	z7	continuous	492859	-	-	http://biobank.ctsu.ox.ac.uk/crystal/field.cgi?id=23124
	Small Cell Carcinoma (SCLC)	0.21	0.0446	4.707	2.509e-06	0.2294	0.007777	1.065	0.01937	0.0174	0.006758	0.2165	0.05872	3.687	0.0002273	0.2116	0.008558	1.069	0.01974	0.01723	0.007266	high	z7	continuous	492860	-	-	http://biobank.ctsu.ox.ac.uk/crystal/field.cgi?id=23124
	Squamous Cell Carcinoma (LUSC)	0.2472	0.04407	5.61	2.028e-08	0.2284	0.00713	1.062	0.01741	0.006748	0.006558	0.2559	0.05341	4.792	1.655e-06	0.2097	0.007549	1.068	0.01858	0.01001	0.007002	high	z7	continuous	492861	-	-	http://biobank.ctsu.ox.ac.uk/crystal/field.cgi?id=23124
	Ever Smokers (>100 lifetime cigarettes)	0.1334	0.03875	3.442	0.0005774	0.2316	0.007748	1.057	0.01886	0.01293	0.006596	0.1535	0.04371	3.512	0.000445	0.2137	0.00863	1.063	0.01973	0.0157	0.006727	high	z7	continuous	492862	-	-	http://biobank.ctsu.ox.ac.uk/crystal/field.cgi?id=23124
	Never Smokers (<100 lifetime cigarettes)	0.02197	0.1113	0.1973	0.8436	0.2306	0.008058	1.06	0.01873	-0.01251	0.007147	-0.0143	0.09789	-0.1461	0.8838	0.2126	0.008663	1.066	0.02035	-0.01193	0.006877	high	z7	continuous	492863	-	-	http://biobank.ctsu.ox.ac.uk/crystal/field.cgi?id=23124
	Arm Fat Mass (Right)																					high	z7	continuous	492923	-	-	http://biobank.ctsu.ox.ac.uk/crystal/field.cgi?id=23120
	Lung Cancer	0.1759	0.03388	5.191	2.097e-07	0.2295	0.00826	1.063	0.01845	0.0108	0.007217	0.1809	0.036	5.025	5.028e-07	0.2113	0.009102	1.069	0.02017	0.01472	0.007423	high	z7	continuous	492923	-	-	http://biobank.ctsu.ox.ac.uk/crystal/field.cgi?id=23120
	Adenocarcinoma (LUAD)	0.07974	0.03758	2.122	0.03384	0.2298	0.007961	1.062	0.01851	0.001768	0.006597	0.08648	0.0406	2.13	0.03318	0.2117	0.007965	1.069	0.01977	0.002277	0.007146	high	z7	continuous	492923	-	-	http://biobank.ctsu.ox.ac.uk/crystal/field.cgi?id=23120
	Small Cell Carcinoma (SCLC)	0.204	0.0442	4.617	3.899e-06	0.229	0.007835	1.066	0.01973	0.01809	0.006787	0.2096	0.05785	3.623	0.0002915	0.2112	0.008571	1.071	0.02029	0.01778	0.007372	high	z7	continuous	492923	-	-	http://biobank.ctsu.ox.ac.uk/crystal/field.cgi?id=23120
	Squamous Cell Carcinoma (LUSC)	0.2517	0.04484	5.614	1.977e-08	0.2279	0.007128	1.063	0.0176	0.005916	0.006728	0.2617	0.05384	4.86	1.174e-06	0.2092	0.007514	1.069	0.01893	0.009113	0.007194	high	z7	continuous	492923	-	-	http://biobank.ctsu.ox.ac.uk/crystal/field.cgi?id=23120
	Ever Smokers (>100 lifetime cigarettes)	0.1331	0.03924	3.391	0.0006963	0.2307	0.007789	1.06	0.01922	0.01226	0.006844	0.1535	0.04403	3.486	0.00049	0.2129	0.00865	1.065	0.02029	0.01495	0.006892	high	z7	continuous	492923	-	-	http://biobank.ctsu.ox.ac.uk/crystal/field.cgi?id=23120
	Never Smokers (<100 lifetime cigarettes)	0.04904	0.1172	0.4184	0.6757	0.2302	0.00807	1.061	0.019	-0.01319	0.007138	0.01066	0.09839	0.1083	0.9138	0.2123	0.008643	1.066	0.02069	-0.0128	0.006996	high	z7	continuous	492923	-	-	http://biobank.ctsu.ox.ac.uk/crystal/field.cgi?id=23120
	Arm Fat Percentage (Left)																					high	z7	continuous	492895	-	-	http://biobank.ctsu.ox.ac.uk/crystal/field.cgi?id=23123
	Lung Cancer	0.166	0.03243	5.119	3.068e-07	0.2212	0.007525	1.063	0.01932	0.007938	0.006963	0.1604	0.03594	4.463	8.097e-06	0.2055	0.00825	1.065	0.01926	0.01338	0.007037	high	z7	continuous	492895	-	-	http://biobank.ctsu.ox.ac.uk/crystal/field.cgi?id=23123
	Adenocarcinoma (LUAD)	0.06399	0.03631	1.762	0.07803	0.221	0.007384	1.064	0.01936	0.003835	0.006375	0.06307	0.04035	1.563	0.1181	0.2053	0.007506	1.066	0.01929	0.004985	0.007054	high	z7	continuous	492895	-	-	http://biobank.ctsu.ox.ac.uk/crystal/field.cgi?id=23123
	Small Cell Carcinoma (SCLC)	0.2131	0.04408	4.835	1.334e-06	0.2207	0.007341	1.066	0.02071	0.01433	0.00665	0.2099	0.0571	3.676	0.0002369	0.2052	0.007963	1.067	0.01947	0.01532	0.00691	high	z7	continuous	492895	-	-	http://biobank.ctsu.ox.ac.uk/crystal/field.cgi?id=23123
	Squamous Cell Carcinoma (LUSC)	0.2351	0.04368	5.383	7.331e-08	0.2205	0.006654	1.062	0.01848	0.004613	0.006748	0.2374	0.05372	4.418	9.945e-06	0.2042	0.007187	1.065	0.01831	0.008113	0.007156	high	z7	continuous	492895	-	-	http://biobank.ctsu.ox.ac.uk/crystal/field.cgi?id=23123
	Ever Smokers (>100 lifetime cigarettes)	0.123	0.03761	3.27	0.001077	0.2222	0.007188	1.059	0.02008	0.01217	0.006577	0.1315	0.04334	3.035	0.002408	0.2065	0.008006	1.061	0.01948	0.01638	0.006747	high	z7	continuous	492895	-	-	http://biobank.ctsu.ox.ac.uk/crystal/field.cgi?id=23123
	Never Smokers (<100 lifetime cigarettes)	0.07793	0.1263	0.6168	0.5373	0.2216	0.00738	1.061	0.02006	-0.01454	0.007201	0.0211	0.103	0.205	0.8376	0.206	0.008035	1.063	0.01973	-0.01287	0.006873	high	z7	continuous	492895	-	-	http://biobank.ctsu.ox.ac.uk/crystal/field.cgi?id=23123
	Arm Fat Percentage (Right)																					high	z7	continuous	492955	-	-	http://biobank.ctsu.ox.ac.uk/crystal/field.cgi?id=23119
	Lung Cancer	0.1678	0.03235	5.187	2.136e-07	0.2187	0.007419	1.067	0.01907	0.008768	0.006993	0.163	0.03605	4.522	6.12e-06	0.2035	0.008139	1.068	0.01908	0.01379	0.007102	high	z7	continuous	492955	-	-	http://biobank.ctsu.ox.ac.uk/crystal/field.cgi?id=23119
	Adenocarcinoma (LUAD)	0.06186	0.0364	1.699	0.08925	0.2185	0.007279	1.069	0.01915	0.004839	0.006395	0.06101	0.03994	1.527	0.1267	0.2032	0.007424	1.071	0.01921	0.005651	0.006904	high	z7	continuous	492955	-	-	http://biobank.ctsu.ox.ac.uk/crystal/field.cgi?id=23119
	Small Cell Carcinoma (SCLC)	0.2101	0.04413	4.76	1.932e-06	0.2183	0.007322	1.07	0.02044	0.01537	0.006758	0.2073	0.05709	3.631	0.000282	0.2033	0.007907	1.07	0.01949	0.01574	0.007149	high	z7	continuous	492955	-	-	http://biobank.ctsu.ox.ac.uk/crystal/field.cgi?id=23119
	Squamous Cell Carcinoma (LUSC)	0.2408	0.04396	5.479	4.289e-08	0.2182	0.006571	1.066	0.01818	0.004249	0.006856	0.2434	0.05384	4.522	6.136e-06	0.2025	0.007152	1.068	0.01826	0.007886	0.007377	high	z7	continuous	492955	-	-	http://biobank.ctsu.ox.ac.uk/crystal/field.cgi?id=23119
	Ever Smokers (>100 lifetime cigarettes)	0.1219	0.03765	3.238	0.001204	0.2193	0.007174	1.065	0.01992	0.01218	0.006681	0.1308	0.04423	2.958	0.003094	0.2042	0.007961	1.066	0.01953	0.01624	0.006854	high	z7	continuous	492955	-	-	http://biobank.ctsu.ox.ac.uk/crystal/field.cgi?id=23119
	Never Smokers (<100 lifetime cigarettes)	0.09118	0.1325	0.6879	0.4915	0.2194	0.007326	1.065	0.01982	-0.0146	0.007276	0.03675	0.1052	0.3494	0.7268	0.2044	0.007934	1.066	0.01956	-0.01365	0.007024	high	z7	continuous	492955	-	-	http://biobank.ctsu.ox.ac.uk/crystal/field.cgi?id=23119
	Arm Fat-Free Mass (Left)																					high	z7	continuous	492842	-	-	http://biobank.ctsu.ox.ac.uk/crystal/field.cgi?id=23125
	Lung Cancer	0.1116	0.03144	3.549	0.0003873	0.2658	0.01044	1.111	0.02471	0.009856	0.007078	0.1289	0.03468	3.716	0.0002023	0.2584	0.0115	1.109	0.02687	0.009749	0.00773	high	z7	continuous	492842	-	-	http://biobank.ctsu.ox.ac.uk/crystal/field.cgi?id=23125
	Adenocarcinoma (LUAD)	0.06456	0.03636	1.776	0.07581	0.2678	0.01061	1.105	0.02542	-0.006276	0.006463	0.08464	0.03797	2.229	0.02581	0.2605	0.01138	1.102	0.02756	-0.007179	0.007366	high	z7	continuous	492842	-	-	http://biobank.ctsu.ox.ac.uk/crystal/field.cgi?id=23125
	Small Cell Carcinoma (SCLC)	0.1036	0.04297	2.411	0.01589	0.2667	0.01086	1.112	0.02734	0.01782	0.006684	0.123	0.05404	2.275	0.02288	0.2596	0.01142	1.109	0.02815	0.01497	0.007622	high	z7	continuous	492842	-	-	http://biobank.ctsu.ox.ac.uk/crystal/field.cgi?id=23125
	Squamous Cell Carcinoma (LUSC)	0.1684	0.04116	4.091	4.304e-05	0.265	0.01025	1.111	0.02632	0.004943	0.006537	0.1847	0.04711	3.921	8.813e-05	0.257	0.01077	1.11	0.02668	0.005922	0.007302	high	z7	continuous	492842	-	-	http://biobank.ctsu.ox.ac.uk/crystal/field.cgi?id=23125
	Ever Smokers (>100 lifetime cigarettes)	0.08775	0.03959	2.217	0.02666	0.266	0.01072	1.115	0.02779	0.006532	0.007056	0.1217	0.0422	2.884	0.003926	0.2589	0.01123	1.112	0.0282	0.004424	0.007055	high	z7	continuous	492842	-	-	http://biobank.ctsu.ox.ac.uk/crystal/field.cgi?id=23125
	Never Smokers (<100 lifetime cigarettes)	-0.09451	0.1164	-0.8121	0.4168	0.267	0.01088	1.111	0.02711	-0.005492	0.0069	-0.06716	0.1004	-0.669	0.5035	0.2601	0.01156	1.107	0.02901	-0.00759	0.007082	high	z7	continuous	492842	-	-	http://biobank.ctsu.ox.ac.uk/crystal/field.cgi?id=23125
	Arm Fat-Free Mass (Right)																					high	z7	continuous	492924	-	-	http://biobank.ctsu.ox.ac.uk/crystal/field.cgi?id=23121
	Lung Cancer	0.1104	0.03145	3.512	0.0004453	0.2693	0.01071	1.107	0.02612	0.007854	0.007093	0.1284	0.03459	3.713	0.0002048	0.2633	0.01165	1.103	0.02829	0.007961	0.007672	high	z7	continuous	492924	-	-	http://biobank.ctsu.ox.ac.uk/crystal/field.cgi?id=23121
	Adenocarcinoma (LUAD)	0.06554	0.03647	1.797	0.07227	0.2709	0.01089	1.102	0.0271	-0.00699	0.006598	0.08451	0.03883	2.177	0.02951	0.265	0.01161	1.097	0.02913	-0.007314	0.007674	high	z7	continuous	492924	-	-	http://biobank.ctsu.ox.ac.uk/crystal/field.cgi?id=23121
	Small Cell Carcinoma (SCLC)	0.1075	0.04344	2.474	0.01335	0.2704	0.01113	1.108	0.02891	0.01545	0.006734	0.1306	0.05375	2.429	0.01513	0.2647	0.01159	1.103	0.02932	0.01287	0.007263	high	z7	continuous	492924	-	-	http://biobank.ctsu.ox.ac.uk/crystal/field.cgi?id=23121
	Squamous Cell Carcinoma (LUSC)	0.1554	0.04079	3.809	0.0001396	0.2683	0.0106	1.108	0.02814	0.006145	0.006614	0.1727	0.0469	3.681	0.000232	0.2616	0.01096	1.106	0.02824	0.006688	0.007169	high	z7	continuous	492924	-	-	http://biobank.ctsu.ox.ac.uk/crystal/field.cgi?id=23121
	Ever Smokers (>100 lifetime cigarettes)	0.08957	0.03963	2.26	0.02383	0.2694	0.01096	1.112	0.0292	0.006158	0.006869	0.1264	0.04141	3.053	0.002264	0.2638	0.01133	1.106	0.02934	0.003777	0.006836	high	z7	continuous	492924	-	-	http://biobank.ctsu.ox.ac.uk/crystal/field.cgi?id=23121
	Never Smokers (<100 lifetime cigarettes)	-0.08971	0.116	-0.7732	0.4394	0.2703	0.01109	1.108	0.02856	-0.006393	0.006943	-0.07449	0.1017	-0.7325	0.4639	0.2649	0.01168	1.102	0.02988	-0.007117	0.007206	high	z7	continuous	492924	-	-	http://biobank.ctsu.ox.ac.uk/crystal/field.cgi?id=23121
	Arm Predicted Mass (Left)																					high	z7	continuous	492825	-	-	http://biobank.ctsu.ox.ac.uk/crystal/field.cgi?id=23126
	Lung Cancer	0.1163	0.03129	3.715	0.0002029	0.2647	0.01045	1.113	0.02481	0.009277	0.007044	0.1313	0.03443	3.815	0.0001363	0.2572	0.01144	1.111	0.02717	0.00958	0.007745	high	z7	continuous	492825	-	-	http://biobank.ctsu.ox.ac.uk/crystal/field.cgi?id=23126
	Adenocarcinoma (LUAD)	0.06476	0.03617	1.79	0.07338	0.2668	0.01062	1.106	0.02557	-0.006068	0.006463	0.08359	0.03793	2.204	0.02752	0.2595	0.01133	1.103	0.02773	-0.007016	0.007352	high	z7	continuous	492825	-	-	http://biobank.ctsu.ox.ac.uk/crystal/field.cgi?id=23126
	Small Cell Carcinoma (SCLC)	0.1096	0.04282	2.559	0.01049	0.2657	0.01086	1.113	0.02739	0.01764	0.006638	0.1262	0.05454	2.314	0.02068	0.2586	0.01137	1.11	0.0282	0.01526	0.007619	high	z7	continuous	492825	-	-	http://biobank.ctsu.ox.ac.uk/crystal/field.cgi?id=23126
	Squamous Cell Carcinoma (LUSC)	0.1709	0.0411	4.159	3.197e-05	0.264	0.01024	1.112	0.02646	0.005155	0.006479	0.1844	0.04726	3.902	9.546e-05	0.256	0.01067	1.112	0.02684	0.006462	0.007383	high	z7	continuous	492825	-	-	http://biobank.ctsu.ox.ac.uk/crystal/field.cgi?id=23126
	Ever Smokers (>100 lifetime cigarettes)	0.09524	0.03923	2.428	0.0152	0.265	0.01073	1.117	0.02782	0.005791	0.006812	0.1273	0.04172	3.052	0.002274	0.2579	0.01118	1.113	0.02827	0.00387	0.006971	high	z7	continuous	492825	-	-	http://biobank.ctsu.ox.ac.uk/crystal/field.cgi?id=23126
	Never Smokers (<100 lifetime cigarettes)	-0.08676	0.1153	-0.7526	0.4517	0.2661	0.01087	1.112	0.02706	-0.00639	0.006935	-0.06162	0.09996	-0.6164	0.5376	0.2593	0.01147	1.107	0.02895	-0.008319	0.007181	high	z7	continuous	492825	-	-	http://biobank.ctsu.ox.ac.uk/crystal/field.cgi?id=23126
	Arm Predicted Mass (Right)																					high	z7	continuous	492916	-	-	http://biobank.ctsu.ox.ac.uk/crystal/field.cgi?id=23122
	Lung Cancer	0.1121	0.03169	3.538	0.0004038	0.2683	0.01075	1.108	0.02615	0.006547	0.007066	0.1291	0.03419	3.776	0.0001592	0.2621	0.01173	1.105	0.02843	0.006719	0.0077	high	z7	continuous	492916	-	-	http://biobank.ctsu.ox.ac.uk/crystal/field.cgi?id=23122
	Adenocarcinoma (LUAD)	0.06976	0.03647	1.913	0.05578	0.27	0.01093	1.102	0.02695	-0.008487	0.006491	0.08835	0.03869	2.284	0.02239	0.2641	0.01167	1.098	0.02912	-0.008895	0.007508	high	z7	continuous	492916	-	-	http://biobank.ctsu.ox.ac.uk/crystal/field.cgi?id=23122
	Small Cell Carcinoma (SCLC)	0.1084	0.04332	2.503	0.01232	0.2692	0.01119	1.11	0.02877	0.01478	0.0068	0.1293	0.0537	2.408	0.01605	0.2634	0.01172	1.105	0.0294	0.01218	0.007336	high	z7	continuous	492916	-	-	http://biobank.ctsu.ox.ac.uk/crystal/field.cgi?id=23122
	Squamous Cell Carcinoma (LUSC)	0.1572	0.04091	3.844	0.0001211	0.2673	0.0106	1.109	0.02818	0.004659	0.006543	0.1733	0.04685	3.698	0.0002175	0.2605	0.01102	1.108	0.02846	0.005409	0.007244	high	z7	continuous	492916	-	-	http://biobank.ctsu.ox.ac.uk/crystal/field.cgi?id=23122
	Ever Smokers (>100 lifetime cigarettes)	0.09384	0.03992	2.351	0.01875	0.2681	0.01101	1.114	0.02909	0.004163	0.006759	0.1294	0.0416	3.111	0.001862	0.2624	0.01146	1.108	0.02951	0.00194	0.006872	high	z7	continuous	492916	-	-	http://biobank.ctsu.ox.ac.uk/crystal/field.cgi?id=23122
	Never Smokers (<100 lifetime cigarettes)	-0.09126	0.1161	-0.7859	0.4319	0.2693	0.01117	1.109	0.02846	-0.006162	0.00686	-0.07116	0.09981	-0.713	0.4758	0.2637	0.01177	1.103	0.03009	-0.007353	0.007087	high	z7	continuous	492916	-	-	http://biobank.ctsu.ox.ac.uk/crystal/field.cgi?id=23122
	Attendance/Disability/Mobility Allowance: None of the above																					high	z7	binary	590362	538037	52325	http://biobank.ctsu.ox.ac.uk/crystal/field.cgi?id=6146
	Lung Cancer	-0.388	0.05607	-6.92	4.512e-12	0.03317	0.002073	1.005	0.008395	-0.001048	0.004849	-0.3375	0.05983	-5.64	1.697e-08	0.02856	0.001855	1.01	0.0084	-0.006486	0.004943	high	z7	binary	590362	538037	52325	http://biobank.ctsu.ox.ac.uk/crystal/field.cgi?id=6146
	Adenocarcinoma (LUAD)	-0.209	0.05813	-3.596	0.0003237	0.0339	0.002072	1.001	0.0083	-0.006363	0.004836	-0.188	0.06836	-2.749	0.005971	0.02915	0.001895	1.007	0.008327	-0.007178	0.005119	high	z7	binary	590362	538037	52325	http://biobank.ctsu.ox.ac.uk/crystal/field.cgi?id=6146
	Small Cell Carcinoma (SCLC)	-0.4336	0.0816	-5.314	1.075e-07	0.03304	0.001892	1.005	0.008176	-0.001924	0.005086	-0.37	0.09662	-3.83	0.0001284	0.02827	0.001797	1.011	0.00817	-0.004993	0.005166	high	z7	binary	590362	538037	52325	http://biobank.ctsu.ox.ac.uk/crystal/field.cgi?id=6146
	Squamous Cell Carcinoma (LUSC)	-0.3969	0.07192	-5.518	3.422e-08	0.03345	0.002196	1.004	0.008758	-0.001008	0.005512	-0.3191	0.08768	-3.639	0.0002739	0.02856	0.001953	1.01	0.008833	-0.005111	0.00523	high	z7	binary	590362	538037	52325	http://biobank.ctsu.ox.ac.uk/crystal/field.cgi?id=6146
	Ever Smokers (>100 lifetime cigarettes)	-0.2652	0.06829	-3.884	0.0001027	0.03296	0.001922	1.005	0.00813	-0.005829	0.004563	-0.2389	0.07704	-3.101	0.001926	0.02841	0.001841	1.011	0.008276	-0.009155	0.004831	high	z7	binary	590362	538037	52325	http://biobank.ctsu.ox.ac.uk/crystal/field.cgi?id=6146
	Never Smokers (<100 lifetime cigarettes)	-0.09925	0.2132	-0.4656	0.6415	0.03287	0.002011	1.005	0.008316	0.0001083	0.005525	-0.04098	0.1935	-0.2119	0.8322	0.02811	0.001801	1.011	0.007975	-0.001188	0.005561	high	z7	binary	590362	538037	52325	http://biobank.ctsu.ox.ac.uk/crystal/field.cgi?id=6146
	Average Total Household Income Before Tax																					medium	z7	ordinal	497365	-	-	http://biobank.ctsu.ox.ac.uk/crystal/field.cgi?id=738
	Lung Cancer	-0.3155	0.04389	-7.189	6.547e-13	0.09286	0.003914	1.047	0.0113	-0.002459	0.006268	-0.2746	0.04641	-5.917	3.287e-09	0.07982	0.003592	1.062	0.01129	-0.008092	0.0056	medium	z7	ordinal	497366	-	-	http://biobank.ctsu.ox.ac.uk/crystal/field.cgi?id=738
	Adenocarcinoma (LUAD)	-0.1887	0.04485	-4.208	2.58e-05	0.09294	0.003826	1.046	0.0112	-0.0002409	0.005518	-0.1541	0.04954	-3.11	0.001871	0.07978	0.003592	1.062	0.01117	-0.002971	0.005235	medium	z7	ordinal	497367	-	-	http://biobank.ctsu.ox.ac.uk/crystal/field.cgi?id=738
	Small Cell Carcinoma (SCLC)	-0.4129	0.06385	-6.467	9.972e-11	0.0929	0.003854	1.045	0.01145	0.007006	0.00586	-0.3797	0.08068	-4.706	2.529e-06	0.07958	0.003609	1.062	0.01173	0.003002	0.005971	medium	z7	ordinal	497368	-	-	http://biobank.ctsu.ox.ac.uk/crystal/field.cgi?id=738
	Squamous Cell Carcinoma (LUSC)	-0.3349	0.05634	-5.943	2.796e-09	0.09359	0.003962	1.044	0.0117	-0.005077	0.006236	-0.2534	0.07029	-3.605	0.000312	0.08016	0.003634	1.061	0.01099	-0.0121	0.006751	medium	z7	ordinal	497369	-	-	http://biobank.ctsu.ox.ac.uk/crystal/field.cgi?id=738
	Ever Smokers (>100 lifetime cigarettes)	-0.2696	0.05361	-5.03	4.911e-07	0.09217	0.003867	1.048	0.0113	-0.003604	0.005685	-0.233	0.06199	-3.758	0.0001711	0.07884	0.003559	1.065	0.01116	-0.008281	0.006197	medium	z7	ordinal	497370	-	-	http://biobank.ctsu.ox.ac.uk/crystal/field.cgi?id=738
	Never Smokers (<100 lifetime cigarettes)	-0.2136	0.2071	-1.031	0.3025	0.09279	0.003841	1.047	0.01114	-0.0003707	0.005275	-0.175	0.1694	-1.033	0.3014	0.07975	0.003619	1.063	0.0112	-0.002289	0.006225	medium	z7	ordinal	497371	-	-	http://biobank.ctsu.ox.ac.uk/crystal/field.cgi?id=738
	Average Weekly Beer Plus Cider Intake																					high	z7	ordinal	349125	-	-	http://biobank.ctsu.ox.ac.uk/crystal/field.cgi?id=1588
	Lung Cancer	0.2924	0.05684	5.144	2.683e-07	0.04653	0.003148	1.024	0.00902	-0.003937	0.005575	0.2857	0.05838	4.894	9.866e-07	0.03772	0.002912	1.037	0.008987	-0.002297	0.005414	high	z7	ordinal	349126	-	-	http://biobank.ctsu.ox.ac.uk/crystal/field.cgi?id=1588
	Adenocarcinoma (LUAD)	0.2305	0.06078	3.792	0.0001495	0.04627	0.003136	1.025	0.008923	-0.005085	0.005601	0.2095	0.06906	3.034	0.002409	0.03741	0.002922	1.038	0.009066	-0.004906	0.005425	high	z7	ordinal	349127	-	-	http://biobank.ctsu.ox.ac.uk/crystal/field.cgi?id=1588
	Small Cell Carcinoma (SCLC)	0.3331	0.07872	4.232	2.317e-05	0.04583	0.002967	1.025	0.008885	-0.005551	0.00525	0.3967	0.1032	3.842	0.0001219	0.03715	0.00297	1.038	0.008997	-0.006982	0.005244	high	z7	ordinal	349128	-	-	http://biobank.ctsu.ox.ac.uk/crystal/field.cgi?id=1588
	Squamous Cell Carcinoma (LUSC)	0.2833	0.07033	4.029	5.613e-05	0.04603	0.003093	1.025	0.008824	0.004703	0.004816	0.2429	0.08249	2.945	0.00323	0.03725	0.002921	1.038	0.009228	0.008004	0.004971	high	z7	ordinal	349129	-	-	http://biobank.ctsu.ox.ac.uk/crystal/field.cgi?id=1588
	Ever Smokers (>100 lifetime cigarettes)	0.2969	0.06919	4.291	1.776e-05	0.0463	0.002969	1.025	0.008666	-0.01151	0.004947	0.3233	0.08398	3.85	0.0001182	0.03755	0.00297	1.038	0.008646	-0.01159	0.00551	high	z7	ordinal	349130	-	-	http://biobank.ctsu.ox.ac.uk/crystal/field.cgi?id=1588
	Never Smokers (<100 lifetime cigarettes)	0.06399	0.2021	0.3167	0.7515	0.04609	0.003044	1.025	0.009033	0.006157	0.005062	0.04007	0.191	0.2098	0.8339	0.03773	0.00307	1.037	0.00915	0.005652	0.005341	high	z7	ordinal	349131	-	-	http://biobank.ctsu.ox.ac.uk/crystal/field.cgi?id=1588
	Average Weekly Champagne Plus White Wine Intake																					high	z7	ordinal	349125	-	-	http://biobank.ctsu.ox.ac.uk/crystal/field.cgi?id=1578
	Lung Cancer	-0.3658	0.05976	-6.121	9.296e-10	0.03001	0.002466	1.033	0.007878	0.008098	0.005377	-0.3346	0.0716	-4.672	2.977e-06	0.02758	0.002606	1.033	0.008305	0.006526	0.005849	high	z7	ordinal	349125	-	-	http://biobank.ctsu.ox.ac.uk/crystal/field.cgi?id=1578
	Adenocarcinoma (LUAD)	-0.2404	0.06696	-3.589	0.0003313	0.02993	0.002452	1.034	0.007948	0.008258	0.004778	-0.2239	0.07419	-3.018	0.002548	0.02787	0.002619	1.033	0.008245	0.008674	0.005048	high	z7	ordinal	349125	-	-	http://biobank.ctsu.ox.ac.uk/crystal/field.cgi?id=1578
	Small Cell Carcinoma (SCLC)	-0.3556	0.09602	-3.704	0.0002124	0.02989	0.002364	1.034	0.007763	0.002567	0.005376	-0.3255	0.1218	-2.673	0.007527	0.02769	0.002664	1.033	0.007975	0.002279	0.006022	high	z7	ordinal	349125	-	-	http://biobank.ctsu.ox.ac.uk/crystal/field.cgi?id=1578
	Squamous Cell Carcinoma (LUSC)	-0.3849	0.08504	-4.526	6.012e-06	0.02969	0.002438	1.034	0.007908	0.004452	0.005665	-0.3283	0.1051	-3.123	0.001791	0.02745	0.00258	1.033	0.008207	0.001306	0.00606	high	z7	ordinal	349125	-	-	http://biobank.ctsu.ox.ac.uk/crystal/field.cgi?id=1578
	Ever Smokers (>100 lifetime cigarettes)	-0.3537	0.07442	-4.753	2.005e-06	0.02966	0.002327	1.035	0.007542	0.006653	0.005155	-0.3691	0.09767	-3.779	0.0001573	0.02715	0.002613	1.034	0.007946	0.006354	0.005711	high	z7	ordinal	349125	-	-	http://biobank.ctsu.ox.ac.uk/crystal/field.cgi?id=1578
	Never Smokers (<100 lifetime cigarettes)	-0.199	0.2642	-0.7532	0.4514	0.02971	0.002468	1.034	0.00788	-0.001056	0.004607	-0.1781	0.1986	-0.8968	0.3698	0.02751	0.00263	1.034	0.00782	-0.001294	0.00455	high	z7	ordinal	349125	-	-	http://biobank.ctsu.ox.ac.uk/crystal/field.cgi?id=1578
	Average Weekly Fortified Wine Intake																					high	nominal	ordinal	349125	-	-	http://biobank.ctsu.ox.ac.uk/crystal/field.cgi?id=1608
	Lung Cancer	-0.2981	0.09831	-3.032	0.002429	0.01092	0.00217	1.017	0.007004	-0.001293	0.005118	-0.3102	0.1215	-2.553	0.01067	0.008163	0.00202	1.018	0.006549	-0.001593	0.005449	high	nominal	ordinal	349125	-	-	http://biobank.ctsu.ox.ac.uk/crystal/field.cgi?id=1608
	Adenocarcinoma (LUAD)	-0.0546	0.1122	-0.4865	0.6266	0.0112	0.002187	1.017	0.006977	-0.005869	0.005021	-0.007852	0.1268	-0.06195	0.9506	0.008482	0.002033	1.018	0.006766	-0.006369	0.005215	high	nominal	ordinal	349125	-	-	http://biobank.ctsu.ox.ac.uk/crystal/field.cgi?id=1608
	Small Cell Carcinoma (SCLC)	-0.3902	0.1457	-2.678	0.007411	0.01152	0.002092	1.014	0.006343	0.003283	0.004627	-0.4255	0.172	-2.474	0.01337	0.009163	0.00201	1.014	0.006586	0.002504	0.004767	high	nominal	ordinal	349125	-	-	http://biobank.ctsu.ox.ac.uk/crystal/field.cgi?id=1608
	Squamous Cell Carcinoma (LUSC)	-0.3565	0.1204	-2.961	0.003063	0.01101	0.002174	1.016	0.007163	-0.00178	0.004993	-0.402	0.1746	-2.302	0.02135	0.008511	0.002112	1.016	0.00693	-0.0009568	0.005469	high	nominal	ordinal	349125	-	-	http://biobank.ctsu.ox.ac.uk/crystal/field.cgi?id=1608
	Ever Smokers (>100 lifetime cigarettes)	-0.2856	0.1329	-2.149	0.03164	0.01116	0.002085	1.017	0.006578	0.003744	0.004948	-0.3478	0.1575	-2.208	0.02726	0.008395	0.002016	1.018	0.006481	0.005221	0.005244	high	nominal	ordinal	349125	-	-	http://biobank.ctsu.ox.ac.uk/crystal/field.cgi?id=1608
	Never Smokers (<100 lifetime cigarettes)	0.04116	0.3362	0.1224	0.9026	0.01099	0.002112	1.017	0.00671	-0.007245	0.00473	-0.01881	0.3525	-0.05337	0.9574	0.008359	0.002071	1.017	0.006997	-0.006258	0.004848	high	nominal	ordinal	349125	-	-	http://biobank.ctsu.ox.ac.uk/crystal/field.cgi?id=1608
	Average Weekly Intake of Other Alcoholic Drinks																					high	nominal	ordinal	146923	-	-	http://biobank.ctsu.ox.ac.uk/crystal/field.cgi?id=5364
	Lung Cancer	0.2958	0.2109	1.403	0.1607	0.006355	0.005691	1.006	0.006656	-0.00507	0.004242	0.3169	0.1939	1.635	0.1021	0.009994	0.006279	1.002	0.006921	-0.005703	0.004752	high	nominal	ordinal	146923	-	-	http://biobank.ctsu.ox.ac.uk/crystal/field.cgi?id=5364
	Adenocarcinoma (LUAD)	0.2668	0.2445	1.091	0.2751	0.00703	0.005655	1.005	0.00671	-0.006636	0.004856	0.353	0.2302	1.533	0.1252	0.01031	0.006255	1.002	0.006848	-0.009161	0.004979	high	nominal	ordinal	146923	-	-	http://biobank.ctsu.ox.ac.uk/crystal/field.cgi?id=5364
	Small Cell Carcinoma (SCLC)	0.3451	0.3057	1.129	0.259	0.005839	0.005608	1.006	0.006411	-0.00247	0.004039	0.2038	0.2782	0.7327	0.4638	0.009966	0.006205	1.002	0.007211	-0.0006426	0.005005	high	nominal	ordinal	146923	-	-	http://biobank.ctsu.ox.ac.uk/crystal/field.cgi?id=5364
	Squamous Cell Carcinoma (LUSC)	0.4895	0.3894	1.257	0.2087	0.00538	0.005407	1.007	0.006635	-0.004784	0.004742	0.4172	0.301	1.386	0.1657	0.008974	0.006171	1.003	0.007013	-0.004408	0.005051	high	nominal	ordinal	146923	-	-	http://biobank.ctsu.ox.ac.uk/crystal/field.cgi?id=5364
	Ever Smokers (>100 lifetime cigarettes)	0.216	0.2692	0.8026	0.4222	0.005752	0.005738	1.007	0.006648	0.001484	0.004864	0.2029	0.2427	0.8358	0.4033	0.009562	0.006249	1.003	0.007255	0.0007764	0.0052	high	nominal	ordinal	146923	-	-	http://biobank.ctsu.ox.ac.uk/crystal/field.cgi?id=5364
	Never Smokers (<100 lifetime cigarettes)	1.037	1.131	0.9167	0.3593	0.00507	0.00524	1.007	0.006345	-0.009783	0.004501	0.8786	0.7128	1.233	0.2177	0.008927	0.005967	1.003	0.0069	-0.009911	0.004362	high	nominal	ordinal	146923	-	-	http://biobank.ctsu.ox.ac.uk/crystal/field.cgi?id=5364
	Average Weekly Red Wine Intake																					high	z7	ordinal	349126	-	-	http://biobank.ctsu.ox.ac.uk/crystal/field.cgi?id=1568
	Lung Cancer	-0.3344	0.0442	-7.564	3.895e-14	0.05516	0.003138	0.9987	0.007754	0.002372	0.005113	-0.3137	0.05293	-5.928	3.076e-09	0.04972	0.0031	1.001	0.009043	-0.0003949	0.005164	high	z7	ordinal	349126	-	-	http://biobank.ctsu.ox.ac.uk/crystal/field.cgi?id=1568
	Adenocarcinoma (LUAD)	-0.2248	0.05075	-4.43	9.42e-06	0.05565	0.00323	0.9983	0.007798	0.0009555	0.005081	-0.21	0.06113	-3.436	0.0005914	0.05006	0.003074	1.001	0.008868	0.00146	0.005279	high	z7	ordinal	349126	-	-	http://biobank.ctsu.ox.ac.uk/crystal/field.cgi?id=1568
	Small Cell Carcinoma (SCLC)	-0.4209	0.07359	-5.72	1.068e-08	0.05558	0.003234	0.9986	0.008079	0.007147	0.004958	-0.381	0.07987	-4.771	1.835e-06	0.05055	0.003202	1	0.008837	0.006647	0.004747	high	z7	ordinal	349126	-	-	http://biobank.ctsu.ox.ac.uk/crystal/field.cgi?id=1568
	Squamous Cell Carcinoma (LUSC)	-0.2853	0.06046	-4.719	2.371e-06	0.05571	0.003274	0.9974	0.008231	-0.003903	0.005392	-0.2178	0.07687	-2.834	0.004602	0.05052	0.003129	0.9995	0.009096	-0.009614	0.005292	high	z7	ordinal	349126	-	-	http://biobank.ctsu.ox.ac.uk/crystal/field.cgi?id=1568
	Ever Smokers (>100 lifetime cigarettes)	-0.3329	0.06027	-5.523	3.329e-08	0.05537	0.003244	0.9996	0.008086	0.001793	0.005279	-0.307	0.06925	-4.433	9.296e-06	0.04996	0.003224	1.001	0.008763	-0.001331	0.005445	high	z7	ordinal	349126	-	-	http://biobank.ctsu.ox.ac.uk/crystal/field.cgi?id=1568
	Never Smokers (<100 lifetime cigarettes)	-0.1676	0.195	-0.8595	0.3901	0.05626	0.00329	0.9968	0.007994	0.005607	0.004851	-0.1868	0.1769	-1.056	0.2909	0.05111	0.003184	0.9986	0.008992	0.006754	0.005487	high	z7	ordinal	349126	-	-	http://biobank.ctsu.ox.ac.uk/crystal/field.cgi?id=1568
	Average Weekly Spirits Intake																					high	z7	ordinal	349125	-	-	http://biobank.ctsu.ox.ac.uk/crystal/field.cgi?id=1598
	Lung Cancer	0.1735	0.06095	2.846	0.004423	0.03327	0.002587	0.9964	0.008122	-0.007783	0.005333	0.1689	0.06148	2.747	0.006012	0.02964	0.002547	0.9975	0.007877	-0.005051	0.005088	high	z7	ordinal	349125	-	-	http://biobank.ctsu.ox.ac.uk/crystal/field.cgi?id=1598
	Adenocarcinoma (LUAD)	0.06681	0.07202	0.9276	0.3536	0.0337	0.002663	0.9939	0.008165	-0.002244	0.005304	0.07469	0.08078	0.9245	0.3552	0.02986	0.002503	0.9955	0.007665	0.0003461	0.005469	high	z7	ordinal	349125	-	-	http://biobank.ctsu.ox.ac.uk/crystal/field.cgi?id=1598
	Small Cell Carcinoma (SCLC)	0.2181	0.08401	2.597	0.009414	0.03304	0.002637	0.9969	0.007713	-0.004129	0.004815	0.1732	0.107	1.619	0.1055	0.02894	0.00264	0.9992	0.007637	-0.001595	0.005376	high	z7	ordinal	349125	-	-	http://biobank.ctsu.ox.ac.uk/crystal/field.cgi?id=1598
	Squamous Cell Carcinoma (LUSC)	0.2542	0.07782	3.267	0.001088	0.03313	0.002719	0.9964	0.008074	-0.00857	0.004733	0.2438	0.09321	2.616	0.008902	0.029	0.00247	0.9986	0.007622	-0.007148	0.00473	high	z7	ordinal	349125	-	-	http://biobank.ctsu.ox.ac.uk/crystal/field.cgi?id=1598
	Ever Smokers (>100 lifetime cigarettes)	0.2097	0.08229	2.548	0.01082	0.03325	0.002563	0.9969	0.007733	-0.01	0.005313	0.2469	0.08352	2.956	0.003112	0.0293	0.002634	0.9987	0.007655	-0.01001	0.00521	high	z7	ordinal	349125	-	-	http://biobank.ctsu.ox.ac.uk/crystal/field.cgi?id=1598
	Never Smokers (<100 lifetime cigarettes)	0.05625	0.1985	0.2834	0.7769	0.03296	0.002623	0.9969	0.007981	-0.005717	0.004539	-0.1229	0.2078	-0.5912	0.5544	0.029	0.002562	0.9985	0.007701	0.0005748	0.004756	high	z7	ordinal	349125	-	-	http://biobank.ctsu.ox.ac.uk/crystal/field.cgi?id=1598
	Basal Metabolic Rate																					high	z7	continuous	493034	-	-	http://biobank.ctsu.ox.ac.uk/crystal/field.cgi?id=23105
	Lung Cancer	0.09813	0.03151	3.114	0.001845	0.2899	0.01156	1.121	0.02669	0.009284	0.00747	0.1154	0.03526	3.272	0.001067	0.2823	0.01281	1.119	0.02979	0.009704	0.008139	high	z7	continuous	493034	-	-	http://biobank.ctsu.ox.ac.uk/crystal/field.cgi?id=23105
	Adenocarcinoma (LUAD)	0.04694	0.0368	1.276	0.2021	0.2918	0.01165	1.114	0.02782	-0.005666	0.006923	0.06516	0.03843	1.695	0.08998	0.2844	0.0125	1.112	0.0305	-0.005938	0.007595	high	z7	continuous	493034	-	-	http://biobank.ctsu.ox.ac.uk/crystal/field.cgi?id=23105
	Small Cell Carcinoma (SCLC)	0.1077	0.04168	2.585	0.009747	0.2911	0.01191	1.12	0.02964	0.0171	0.006794	0.1279	0.05269	2.427	0.0152	0.2841	0.0126	1.116	0.03067	0.01433	0.007734	high	z7	continuous	493034	-	-	http://biobank.ctsu.ox.ac.uk/crystal/field.cgi?id=23105
	Squamous Cell Carcinoma (LUSC)	0.1594	0.04041	3.945	7.977e-05	0.2885	0.01119	1.121	0.02875	0.00318	0.006775	0.184	0.04704	3.912	9.145e-05	0.2802	0.01173	1.121	0.02956	0.003511	0.007494	high	z7	continuous	493034	-	-	http://biobank.ctsu.ox.ac.uk/crystal/field.cgi?id=23105
	Ever Smokers (>100 lifetime cigarettes)	0.08295	0.03866	2.146	0.0319	0.2903	0.0118	1.124	0.02986	0.006538	0.007119	0.1162	0.04215	2.757	0.005838	0.2833	0.01235	1.121	0.03055	0.004772	0.007229	high	z7	continuous	493034	-	-	http://biobank.ctsu.ox.ac.uk/crystal/field.cgi?id=23105
	Never Smokers (<100 lifetime cigarettes)	-0.102	0.1164	-0.8767	0.3807	0.2917	0.01196	1.119	0.0295	-0.007074	0.007038	-0.08133	0.09915	-0.8203	0.4121	0.2848	0.01279	1.114	0.03146	-0.008547	0.006989	high	z7	continuous	493034	-	-	http://biobank.ctsu.ox.ac.uk/crystal/field.cgi?id=23105
	Bilateral Oophorectomy (both Ovaries Removed)																					sex specific	NA	binary	272887	25151	247736	http://biobank.ctsu.ox.ac.uk/crystal/field.cgi?id=2834
	Lung Cancer	0.1465	0.09263	1.581	0.1138	0.02064	0.003051	1.015	0.007465	0.002893	0.005275	0.1279	0.09499	1.347	0.1781	0.01845	0.002984	1.02	0.007746	0.004987	0.005723	sex specific	NA	binary	272887	25151	247736	http://biobank.ctsu.ox.ac.uk/crystal/field.cgi?id=2834
	Adenocarcinoma (LUAD)	0.1608	0.1013	1.586	0.1126	0.02055	0.003117	1.016	0.007496	-0.00118	0.005137	0.1416	0.1109	1.277	0.2014	0.0182	0.003058	1.022	0.007958	0.0003822	0.005324	sex specific	NA	binary	272887	25151	247736	http://biobank.ctsu.ox.ac.uk/crystal/field.cgi?id=2834
	Small Cell Carcinoma (SCLC)	0.135	0.1135	1.19	0.2342	0.02096	0.003129	1.014	0.007713	-0.002184	0.004932	0.1275	0.1431	0.8911	0.3729	0.01849	0.002944	1.02	0.007779	6.494e-05	0.005073	sex specific	NA	binary	272887	25151	247736	http://biobank.ctsu.ox.ac.uk/crystal/field.cgi?id=2834
	Squamous Cell Carcinoma (LUSC)	0.2106	0.1132	1.861	0.06271	0.02117	0.00285	1.012	0.007244	-0.001622	0.005169	0.1859	0.1308	1.421	0.1553	0.01893	0.003113	1.017	0.008011	-0.001191	0.005447	sex specific	NA	binary	272887	25151	247736	http://biobank.ctsu.ox.ac.uk/crystal/field.cgi?id=2834
	Ever Smokers (>100 lifetime cigarettes)	0.1192	0.1067	1.117	0.2641	0.02112	0.003146	1.014	0.007522	0.002068	0.005392	0.1265	0.113	1.119	0.2632	0.01899	0.00302	1.019	0.00782	0.002936	0.005282	sex specific	NA	binary	272887	25151	247736	http://biobank.ctsu.ox.ac.uk/crystal/field.cgi?id=2834
	Never Smokers (<100 lifetime cigarettes)	-0.2669	0.3539	-0.7542	0.4507	0.02103	0.003139	1.014	0.007501	0.0063	0.004808	-0.2496	0.3198	-0.7803	0.4352	0.01923	0.002946	1.019	0.00773	0.007169	0.005262	sex specific	NA	binary	272887	25151	247736	http://biobank.ctsu.ox.ac.uk/crystal/field.cgi?id=2834
	Bipolar and Major Depression Status: Bipolar I Disorder																					none	NA	binary	122962	808	122154	http://biobank.ctsu.ox.ac.uk/crystal/field.cgi?id=20126
	Lung Cancer	0.2079	0.1792	1.16	0.2462	0.0105	0.005361	1.005	0.006661	-0.004615	0.005202	0.2498	0.1574	1.587	0.1125	0.01296	0.00628	1.003	0.007254	-0.004813	0.005237	none	NA	binary	122962	808	122154	http://biobank.ctsu.ox.ac.uk/crystal/field.cgi?id=20126
	Adenocarcinoma (LUAD)	0.01193	0.1853	0.06439	0.9487	0.009787	0.005244	1.004	0.006558	0.002227	0.004927	-0.005112	0.1731	-0.02953	0.9764	0.01208	0.006201	1.002	0.007293	0.002108	0.00541	none	NA	binary	122962	808	122154	http://biobank.ctsu.ox.ac.uk/crystal/field.cgi?id=20126
	Small Cell Carcinoma (SCLC)	0.1553	0.2341	0.6634	0.5071	0.009932	0.00527	1.004	0.006813	-0.0009625	0.004564	-0.0321	0.2335	-0.1375	0.8906	0.01223	0.005915	1.003	0.007064	0.0004896	0.004673	none	NA	binary	122962	808	122154	http://biobank.ctsu.ox.ac.uk/crystal/field.cgi?id=20126
	Squamous Cell Carcinoma (LUSC)	0.357	0.2624	1.36	0.1737	0.0106	0.005614	1.004	0.006627	-0.008299	0.005196	0.5619	0.2558	2.197	0.02804	0.01285	0.006077	1.003	0.006957	-0.01021	0.005153	none	NA	binary	122962	808	122154	http://biobank.ctsu.ox.ac.uk/crystal/field.cgi?id=20126
	Ever Smokers (>100 lifetime cigarettes)	0.2546	0.2225	1.144	0.2526	0.009664	0.005204	1.005	0.006604	-0.006979	0.005448	0.3429	0.2253	1.522	0.128	0.01198	0.005988	1.004	0.007066	-0.00796	0.005111	none	NA	binary	122962	808	122154	http://biobank.ctsu.ox.ac.uk/crystal/field.cgi?id=20126
	Never Smokers (<100 lifetime cigarettes)	-0.674	0.7417	-0.9087	0.3635	0.01083	0.00515	1.004	0.006663	0.009624	0.004665	-0.6343	0.634	-1	0.3171	0.01266	0.006257	1.003	0.00732	0.01096	0.004897	none	NA	binary	122962	808	122154	http://biobank.ctsu.ox.ac.uk/crystal/field.cgi?id=20126
	Bipolar and Major Depression Status: Bipolar II Disorder																					none	NA	binary	122962	807	122155	http://biobank.ctsu.ox.ac.uk/crystal/field.cgi?id=20126
	Lung Cancer	-0.1526	0.1488	-1.025	0.3051	0.009767	0.005626	0.9935	0.006563	-0.0005859	0.004833	-0.1357	0.1757	-0.7723	0.44	0.009222	0.006131	0.9919	0.00702	-0.0006408	0.005119	none	NA	binary	122962	807	122155	http://biobank.ctsu.ox.ac.uk/crystal/field.cgi?id=20126
	Adenocarcinoma (LUAD)	-0.203	0.2355	-0.8619	0.3887	0.006845	0.005534	0.9964	0.006744	-0.002505	0.005049	-0.156	0.2722	-0.5729	0.5667	0.006123	0.00571	0.9956	0.006958	-0.002446	0.005423	none	NA	binary	122962	807	122155	http://biobank.ctsu.ox.ac.uk/crystal/field.cgi?id=20126
	Small Cell Carcinoma (SCLC)	-0.1816	0.2694	-0.6742	0.5002	0.008423	0.005563	0.993	0.006415	0.008536	0.004819	-0.2154	0.2907	-0.7408	0.4588	0.00839	0.005735	0.9908	0.006833	0.009626	0.004936	none	NA	binary	122962	807	122155	http://biobank.ctsu.ox.ac.uk/crystal/field.cgi?id=20126
	Squamous Cell Carcinoma (LUSC)	-0.1226	0.2147	-0.5708	0.5681	0.008654	0.005899	0.9946	0.006678	-0.0007158	0.005115	-0.1788	0.2629	-0.6802	0.4964	0.008014	0.006008	0.9931	0.007269	0.001056	0.004293	none	NA	binary	122962	807	122155	http://biobank.ctsu.ox.ac.uk/crystal/field.cgi?id=20126
	Ever Smokers (>100 lifetime cigarettes)	-0.06338	0.2393	-0.2648	0.7911	0.007663	0.00565	0.996	0.006447	-0.0008947	0.00519	0.02497	0.2911	0.08576	0.9317	0.006763	0.005785	0.9951	0.006777	-0.001357	0.005537	none	NA	binary	122962	807	122155	http://biobank.ctsu.ox.ac.uk/crystal/field.cgi?id=20126
	Never Smokers (<100 lifetime cigarettes)	-1.828	1.363	-1.341	0.1798	0.008304	0.005592	0.9938	0.006487	0.005851	0.004408	-1.49	0.9916	-1.503	0.1329	0.008282	0.005589	0.9921	0.006811	0.006695	0.005044	none	NA	binary	122962	807	122155	http://biobank.ctsu.ox.ac.uk/crystal/field.cgi?id=20126
	Bipolar and Major Depression Status: No Bipolar or Depression																					high	z4	binary	122962	89515	33447	http://biobank.ctsu.ox.ac.uk/crystal/field.cgi?id=20126
	Lung Cancer	-0.1105	0.06369	-1.736	0.08261	0.06476	0.005822	0.9995	0.006034	-0.0003213	0.00518	-0.07913	0.08228	-0.9617	0.3362	0.05703	0.00622	1.003	0.006821	-0.00209	0.005797	high	z4	binary	122962	89515	33447	http://biobank.ctsu.ox.ac.uk/crystal/field.cgi?id=20126
	Adenocarcinoma (LUAD)	-0.01402	0.07726	-0.1814	0.856	0.06293	0.005826	1.002	0.005944	0.001274	0.005093	0.0516	0.09371	0.5507	0.5819	0.05605	0.006387	1.005	0.006883	-0.0008642	0.005467	high	z4	binary	122962	89515	33447	http://biobank.ctsu.ox.ac.uk/crystal/field.cgi?id=20126
	Small Cell Carcinoma (SCLC)	-0.07167	0.09916	-0.7228	0.4698	0.06341	0.005892	1.001	0.006461	-0.006412	0.004875	-0.07055	0.1226	-0.5755	0.5649	0.05613	0.006265	1.005	0.006885	-0.007664	0.005039	high	z4	binary	122962	89515	33447	http://biobank.ctsu.ox.ac.uk/crystal/field.cgi?id=20126
	Squamous Cell Carcinoma (LUSC)	-0.1563	0.08394	-1.863	0.06253	0.06482	0.005991	0.9998	0.006101	-0.002767	0.00494	-0.1433	0.1111	-1.29	0.197	0.05711	0.006542	1.004	0.006936	-0.003114	0.005867	high	z4	binary	122962	89515	33447	http://biobank.ctsu.ox.ac.uk/crystal/field.cgi?id=20126
	Ever Smokers (>100 lifetime cigarettes)	-0.07386	0.0768	-0.9617	0.3362	0.06369	0.005866	1	0.006395	0.001865	0.00483	-0.04927	0.1091	-0.4517	0.6515	0.0562	0.006315	1.004	0.006893	-0.001461	0.005393	high	z4	binary	122962	89515	33447	http://biobank.ctsu.ox.ac.uk/crystal/field.cgi?id=20126
	Never Smokers (<100 lifetime cigarettes)	0.0897	0.2644	0.3392	0.7345	0.06167	0.00565	1.003	0.006178	-0.00376	0.004747	0.2345	0.2725	0.8605	0.3895	0.05463	0.006545	1.006	0.007225	-0.003835	0.004893	high	z4	binary	122962	89515	33447	http://biobank.ctsu.ox.ac.uk/crystal/field.cgi?id=20126
	Bipolar and Major Depression Status: Probable Recurrent Major Depression (Moderate)																					medium	nominal	binary	122962	15007	107955	http://biobank.ctsu.ox.ac.uk/crystal/field.cgi?id=20126
	Lung Cancer	0.05309	0.08984	0.591	0.5545	0.02983	0.005513	0.9925	0.006451	0.006918	0.005254	0.05481	0.1075	0.51	0.61	0.02614	0.005272	0.9951	0.006168	0.006438	0.005385	medium	nominal	binary	122962	15007	107955	http://biobank.ctsu.ox.ac.uk/crystal/field.cgi?id=20126
	Adenocarcinoma (LUAD)	0.04345	0.1102	0.3941	0.6935	0.02722	0.00545	0.9959	0.006319	0.001569	0.004962	-0.01017	0.122	-0.08335	0.9336	0.02436	0.005544	0.9975	0.006564	0.001713	0.005376	medium	nominal	binary	122962	15007	107955	http://biobank.ctsu.ox.ac.uk/crystal/field.cgi?id=20126
	Small Cell Carcinoma (SCLC)	-0.03783	0.1519	-0.249	0.8034	0.02816	0.005706	0.9944	0.006557	0.009896	0.005052	0.01381	0.1786	0.07728	0.9384	0.025	0.005833	0.9962	0.006981	0.01076	0.005205	medium	nominal	binary	122962	15007	107955	http://biobank.ctsu.ox.ac.uk/crystal/field.cgi?id=20126
	Squamous Cell Carcinoma (LUSC)	0.105	0.1242	0.8456	0.3978	0.02835	0.005564	0.9945	0.006583	0.008221	0.005167	0.1243	0.1505	0.8263	0.4086	0.02451	0.005445	0.9971	0.006289	0.006391	0.005206	medium	nominal	binary	122962	15007	107955	http://biobank.ctsu.ox.ac.uk/crystal/field.cgi?id=20126
	Ever Smokers (>100 lifetime cigarettes)	-0.003046	0.1114	-0.02734	0.9782	0.02942	0.005648	0.9942	0.006511	0.004094	0.004458	-0.01396	0.143	-0.09762	0.9222	0.02565	0.00581	0.9967	0.006868	0.005344	0.005053	medium	nominal	binary	122962	15007	107955	http://biobank.ctsu.ox.ac.uk/crystal/field.cgi?id=20126
	Never Smokers (<100 lifetime cigarettes)	0.1996	0.3911	0.5105	0.6097	0.02747	0.005526	0.9958	0.006545	0.001474	0.004784	-0.01771	0.3121	-0.05674	0.9548	0.02416	0.00563	0.9978	0.006753	0.002617	0.004575	medium	nominal	binary	122962	15007	107955	http://biobank.ctsu.ox.ac.uk/crystal/field.cgi?id=20126
	Bipolar and Major Depression Status: Probable Recurrent Major Depression (Severe)																					medium	nominal	binary	122962	8901	114061	http://biobank.ctsu.ox.ac.uk/crystal/field.cgi?id=20126
	Lung Cancer	0.111	0.104	1.067	0.286	0.0209	0.006049	1.01	0.007289	-0.003772	0.004994	-0.04454	0.151	-0.2951	0.7679	0.0151	0.006004	1.013	0.007569	0.00186	0.005203	medium	nominal	binary	122962	8901	114061	http://biobank.ctsu.ox.ac.uk/crystal/field.cgi?id=20126
	Adenocarcinoma (LUAD)	-0.0987	0.1276	-0.7738	0.4391	0.02056	0.006114	1.011	0.007356	-0.0007796	0.004766	-0.2917	0.185	-1.577	0.1148	0.01426	0.006018	1.015	0.00751	0.005236	0.005259	medium	nominal	binary	122962	8901	114061	http://biobank.ctsu.ox.ac.uk/crystal/field.cgi?id=20126
	Small Cell Carcinoma (SCLC)	0.2093	0.1628	1.285	0.1988	0.02128	0.006	1.008	0.007268	-0.003146	0.0047	0.156	0.2315	0.6735	0.5006	0.01521	0.005954	1.013	0.00744	-0.001225	0.005006	medium	nominal	binary	122962	8901	114061	http://biobank.ctsu.ox.ac.uk/crystal/field.cgi?id=20126
	Squamous Cell Carcinoma (LUSC)	0.1322	0.1375	0.9614	0.3364	0.0199	0.00611	1.011	0.007468	-0.001439	0.005039	-0.003885	0.2075	-0.01872	0.9851	0.01429	0.005989	1.016	0.00754	0.0009488	0.005545	medium	nominal	binary	122962	8901	114061	http://biobank.ctsu.ox.ac.uk/crystal/field.cgi?id=20126
	Ever Smokers (>100 lifetime cigarettes)	-0.05127	0.1262	-0.4063	0.6845	0.02076	0.005986	1.008	0.007405	0.001176	0.00467	-0.2717	0.1904	-1.427	0.1536	0.01541	0.006087	1.012	0.007576	0.006595	0.005134	medium	nominal	binary	122962	8901	114061	http://biobank.ctsu.ox.ac.uk/crystal/field.cgi?id=20126
	Never Smokers (<100 lifetime cigarettes)	0.1411	0.4217	0.3346	0.7379	0.02079	0.006035	1.009	0.007269	-0.002902	0.004358	0.0104	0.4415	0.02355	0.9812	0.01545	0.006198	1.012	0.007692	-0.001732	0.004608	medium	nominal	binary	122962	8901	114061	http://biobank.ctsu.ox.ac.uk/crystal/field.cgi?id=20126
	Bipolar and Major Depression Status: Single Probable Major Depression Episode																					medium	nominal	binary	122962	7924	115038	http://biobank.ctsu.ox.ac.uk/crystal/field.cgi?id=20126
	Lung Cancer	0.1911	0.1437	1.33	0.1836	0.009258	0.004972	0.9915	0.006231	-0.002826	0.00472	0.2064	0.1716	1.203	0.229	0.01123	0.00535	0.991	0.006591	-0.004844	0.005294	medium	nominal	binary	122962	7924	115038	http://biobank.ctsu.ox.ac.uk/crystal/field.cgi?id=20126
	Adenocarcinoma (LUAD)	0.1846	0.1959	0.9424	0.346	0.009823	0.004897	0.9902	0.006101	-0.003914	0.005256	0.206	0.2054	1.003	0.3159	0.01178	0.005289	0.9896	0.006549	-0.006483	0.005447	medium	nominal	binary	122962	7924	115038	http://biobank.ctsu.ox.ac.uk/crystal/field.cgi?id=20126
	Small Cell Carcinoma (SCLC)	0.1071	0.2488	0.4302	0.667	0.008301	0.00496	0.9926	0.006172	-0.0008737	0.004255	0.1468	0.2857	0.5138	0.6074	0.009614	0.005512	0.9926	0.006652	-0.002484	0.004816	medium	nominal	binary	122962	7924	115038	http://biobank.ctsu.ox.ac.uk/crystal/field.cgi?id=20126
	Squamous Cell Carcinoma (LUSC)	0.1826	0.1955	0.9343	0.3501	0.009833	0.005228	0.9915	0.00632	-0.001262	0.004604	0.171	0.208	0.822	0.4111	0.01146	0.005562	0.9912	0.007184	-0.0006432	0.005064	medium	nominal	binary	122962	7924	115038	http://biobank.ctsu.ox.ac.uk/crystal/field.cgi?id=20126
	Ever Smokers (>100 lifetime cigarettes)	0.3976	0.2584	1.539	0.1239	0.007078	0.004796	0.993	0.006102	-0.007058	0.004833	0.4771	0.2834	1.684	0.09226	0.008729	0.005565	0.993	0.006623	-0.008058	0.005024	medium	nominal	binary	122962	7924	115038	http://biobank.ctsu.ox.ac.uk/crystal/field.cgi?id=20126
	Never Smokers (<100 lifetime cigarettes)	-0.1758	0.6421	-0.2738	0.7843	0.008533	0.004947	0.9925	0.006111	0.001895	0.004677	-0.183	0.5262	-0.3478	0.728	0.01037	0.005362	0.9923	0.006703	-0.001335	0.004723	medium	nominal	binary	122962	7924	115038	http://biobank.ctsu.ox.ac.uk/crystal/field.cgi?id=20126
	Bipolar Disorder Status																					none	NA	binary	1615	808	807	http://biobank.ctsu.ox.ac.uk/crystal/field.cgi?id=20122
	Lung Cancer	-0.3426	0.3558	-0.9629	0.3356	0.3242	0.4118	1.004	0.006966	0.002825	0.004984	-0.2817	0.2389	-1.179	0.2384	0.5354	0.4441	1.001	0.007152	0.0024	0.004808	none	NA	binary	1615	808	807	http://biobank.ctsu.ox.ac.uk/crystal/field.cgi?id=20122
	Adenocarcinoma (LUAD)	-0.2278	0.828	-0.2751	0.7832	0.1087	0.4201	1.007	0.007117	-0.003597	0.005077	-0.008956	0.3152	-0.02842	0.9773	0.3199	0.4405	1.004	0.007194	-0.00414	0.005352	none	NA	binary	1615	808	807	http://biobank.ctsu.ox.ac.uk/crystal/field.cgi?id=20122
	Small Cell Carcinoma (SCLC)	-0.3491	0.489	-0.7139	0.4753	0.3001	0.4141	1.002	0.006737	0.006506	0.004834	-0.1145	0.3424	-0.3343	0.7381	0.5084	0.4435	0.999	0.006938	0.005789	0.005096	none	NA	binary	1615	808	807	http://biobank.ctsu.ox.ac.uk/crystal/field.cgi?id=20122
	Squamous Cell Carcinoma (LUSC)	-0.45	0.486	-0.9259	0.3545	0.3106	0.422	1.004	0.006842	0.004887	0.005263	-0.5797	0.394	-1.472	0.1411	0.5291	0.4549	1	0.007258	0.006836	0.004725	none	NA	binary	1615	808	807	http://biobank.ctsu.ox.ac.uk/crystal/field.cgi?id=20122
	Ever Smokers (>100 lifetime cigarettes)	-0.3883	0.5625	-0.6903	0.49	0.2334	0.4215	1.005	0.007023	0.004425	0.005117	-0.3011	0.3711	-0.8115	0.4171	0.4195	0.4401	1.003	0.007096	0.004281	0.005301	none	NA	binary	1615	808	807	http://biobank.ctsu.ox.ac.uk/crystal/field.cgi?id=20122
	Never Smokers (<100 lifetime cigarettes)	-0.796	1.016	-0.7837	0.4332	0.4188	0.4182	1.002	0.00679	-0.001911	0.0045	-0.342	0.5804	-0.5892	0.5557	0.6436	0.4435	0.9994	0.006926	-0.002479	0.004759	none	NA	binary	1615	808	807	http://biobank.ctsu.ox.ac.uk/crystal/field.cgi?id=20122
	Birth Weight																					high	z7	continuous	280232	-	-	http://biobank.ctsu.ox.ac.uk/crystal/field.cgi?id=20022
	Lung Cancer	-0.01009	0.03984	-0.2532	0.8001	0.1062	0.005811	1.052	0.01355	0.005866	0.005511	0.05055	0.05032	1.005	0.3151	0.1049	0.005824	1.052	0.01364	0.004123	0.005829	high	z7	continuous	280232	-	-	http://biobank.ctsu.ox.ac.uk/crystal/field.cgi?id=20022
	Adenocarcinoma (LUAD)	-0.0222	0.04937	-0.4496	0.653	0.1068	0.00603	1.052	0.01376	0.005161	0.005529	0.03262	0.05672	0.575	0.5653	0.1058	0.006128	1.052	0.01411	0.003204	0.005765	high	z7	continuous	280232	-	-	http://biobank.ctsu.ox.ac.uk/crystal/field.cgi?id=20022
	Small Cell Carcinoma (SCLC)	-0.04277	0.05703	-0.75	0.4533	0.1078	0.006287	1.051	0.01422	0.00553	0.005032	-0.02923	0.07044	-0.415	0.6781	0.1065	0.006073	1.052	0.01394	0.005926	0.005143	high	z7	continuous	280232	-	-	http://biobank.ctsu.ox.ac.uk/crystal/field.cgi?id=20022
	Squamous Cell Carcinoma (LUSC)	0.0138	0.05867	0.2353	0.814	0.1062	0.005905	1.052	0.01423	-0.0009096	0.005929	0.07232	0.0711	1.017	0.309	0.1048	0.00605	1.053	0.0135	-0.001846	0.006391	high	z7	continuous	280232	-	-	http://biobank.ctsu.ox.ac.uk/crystal/field.cgi?id=20022
	Ever Smokers (>100 lifetime cigarettes)	-0.0212	0.048	-0.4416	0.6588	0.1067	0.006127	1.052	0.01421	0.005618	0.005432	0.03427	0.05585	0.6136	0.5395	0.1058	0.006077	1.053	0.01414	0.004027	0.005878	high	z7	continuous	280232	-	-	http://biobank.ctsu.ox.ac.uk/crystal/field.cgi?id=20022
	Never Smokers (<100 lifetime cigarettes)	0.02382	0.1583	0.1505	0.8804	0.1074	0.006122	1.051	0.01413	0.003591	0.005405	0.09852	0.1568	0.6285	0.5297	0.106	0.00608	1.053	0.01388	0.003409	0.005758	high	z7	continuous	280232	-	-	http://biobank.ctsu.ox.ac.uk/crystal/field.cgi?id=20022
	Birth Weight of First Child																					sex specific	NA	ordinal	221476	-	-	http://biobank.ctsu.ox.ac.uk/crystal/field.cgi?id=2744
	Lung Cancer	0.01489	0.04455	0.3342	0.7382	0.1032	0.00635	1.033	0.009961	0.003618	0.005437	0.08489	0.05298	1.602	0.109	0.1017	0.006886	1.027	0.01028	-0.002774	0.005698	sex specific	NA	ordinal	221476	-	-	http://biobank.ctsu.ox.ac.uk/crystal/field.cgi?id=2744
	Adenocarcinoma (LUAD)	0.04034	0.0546	0.7388	0.46	0.1023	0.006402	1.034	0.01013	-0.0006152	0.005459	0.07794	0.05642	1.381	0.1672	0.1015	0.006741	1.027	0.01026	-0.001819	0.005591	sex specific	NA	ordinal	221476	-	-	http://biobank.ctsu.ox.ac.uk/crystal/field.cgi?id=2744
	Small Cell Carcinoma (SCLC)	-0.0836	0.07008	-1.193	0.2329	0.1047	0.006572	1.031	0.009874	0.006612	0.005511	-0.05481	0.0848	-0.6464	0.518	0.1032	0.006504	1.025	0.009837	0.00376	0.006048	sex specific	NA	ordinal	221476	-	-	http://biobank.ctsu.ox.ac.uk/crystal/field.cgi?id=2744
	Squamous Cell Carcinoma (LUSC)	0.0589	0.05902	0.998	0.3183	0.1048	0.006373	1.032	0.01039	0.000257	0.005166	0.1581	0.06891	2.294	0.02179	0.1031	0.007027	1.026	0.01059	-0.005006	0.00509	sex specific	NA	ordinal	221476	-	-	http://biobank.ctsu.ox.ac.uk/crystal/field.cgi?id=2744
	Ever Smokers (>100 lifetime cigarettes)	0.02205	0.05648	0.3905	0.6962	0.1039	0.006393	1.032	0.009804	0.005493	0.005326	0.09616	0.06411	1.5	0.1336	0.1025	0.006469	1.026	0.009496	0.001087	0.005264	sex specific	NA	ordinal	221476	-	-	http://biobank.ctsu.ox.ac.uk/crystal/field.cgi?id=2744
	Never Smokers (<100 lifetime cigarettes)	0.1051	0.1944	0.5405	0.5889	0.1052	0.006404	1.03	0.01009	-0.0009287	0.00533	0.136	0.1563	0.8699	0.3843	0.1035	0.006656	1.024	0.009942	-0.001882	0.005215	sex specific	NA	ordinal	221476	-	-	http://biobank.ctsu.ox.ac.uk/crystal/field.cgi?id=2744
	Blood Clot, Dvt, Bronchitis, Emphysema, Asthma, Rhinitis, Eczema, Allergy Diagnosed by Doctor: None of the above																					high	z7	binary	501546	389215	112331	http://biobank.ctsu.ox.ac.uk/crystal/field.cgi?id=6152
	Lung Cancer	0.04346	0.04262	1.02	0.3078	0.07597	0.006303	1.033	0.01712	0.00386	0.006254	0.04463	0.05387	0.8286	0.4073	0.07325	0.00729	1.032	0.01982	0.005292	0.006739	high	z7	binary	501546	389215	112331	http://biobank.ctsu.ox.ac.uk/crystal/field.cgi?id=6152
	Adenocarcinoma (LUAD)	0.07301	0.04518	1.616	0.1061	0.07598	0.006112	1.035	0.01671	0.000893	0.006076	0.08117	0.04789	1.695	0.09011	0.07342	0.007007	1.033	0.01956	0.001392	0.005985	high	z7	binary	501546	389215	112331	http://biobank.ctsu.ox.ac.uk/crystal/field.cgi?id=6152
	Small Cell Carcinoma (SCLC)	0.0767	0.06051	1.268	0.205	0.07602	0.006902	1.039	0.01834	0.0004316	0.005431	0.04548	0.07135	0.6374	0.5239	0.07322	0.006912	1.037	0.01944	0.00208	0.005877	high	z7	binary	501546	389215	112331	http://biobank.ctsu.ox.ac.uk/crystal/field.cgi?id=6152
	Squamous Cell Carcinoma (LUSC)	0.02243	0.05648	0.397	0.6913	0.07637	0.006324	1.032	0.01654	0.005836	0.005939	0.03692	0.06611	0.5584	0.5766	0.07372	0.006886	1.029	0.01862	0.00413	0.006257	high	z7	binary	501546	389215	112331	http://biobank.ctsu.ox.ac.uk/crystal/field.cgi?id=6152
	Ever Smokers (>100 lifetime cigarettes)	0.0957	0.05396	1.774	0.07613	0.07524	0.006502	1.038	0.01789	-0.005754	0.006026	0.0819	0.06287	1.303	0.1927	0.07264	0.006946	1.036	0.01922	-0.004243	0.005934	high	z7	binary	501546	389215	112331	http://biobank.ctsu.ox.ac.uk/crystal/field.cgi?id=6152
	Never Smokers (<100 lifetime cigarettes)	0.045	0.1299	0.3464	0.7291	0.07615	0.006682	1.035	0.01793	0.003748	0.005067	0.1159	0.1389	0.8344	0.404	0.07382	0.007307	1.033	0.02013	-0.0002852	0.005196	high	z7	binary	501546	389215	112331	http://biobank.ctsu.ox.ac.uk/crystal/field.cgi?id=6152
	Body Fat Percentage																					high	z7	continuous	492797	-	-	http://biobank.ctsu.ox.ac.uk/crystal/field.cgi?id=23099
	Lung Cancer	0.1677	0.03362	4.988	6.114e-07	0.225	0.007065	1.071	0.01916	0.01259	0.007124	0.1675	0.03453	4.85	1.234e-06	0.2094	0.007722	1.073	0.01903	0.01653	0.00727	high	z7	continuous	492797	-	-	http://biobank.ctsu.ox.ac.uk/crystal/field.cgi?id=23099
	Adenocarcinoma (LUAD)	0.06552	0.0361	1.815	0.06952	0.2249	0.006983	1.072	0.01908	0.007398	0.006686	0.06536	0.04027	1.623	0.1046	0.2092	0.007093	1.076	0.01903	0.007757	0.007522	high	z7	continuous	492797	-	-	http://biobank.ctsu.ox.ac.uk/crystal/field.cgi?id=23099
	Small Cell Carcinoma (SCLC)	0.2083	0.04394	4.741	2.125e-06	0.2241	0.007177	1.074	0.02037	0.01716	0.006599	0.2129	0.05639	3.775	0.0001599	0.2088	0.007465	1.076	0.01936	0.01751	0.006846	high	z7	continuous	492797	-	-	http://biobank.ctsu.ox.ac.uk/crystal/field.cgi?id=23099
	Squamous Cell Carcinoma (LUSC)	0.2323	0.04455	5.214	1.851e-07	0.2246	0.006479	1.07	0.01842	0.008242	0.006933	0.2319	0.05246	4.421	9.816e-06	0.2088	0.007075	1.072	0.01849	0.01188	0.007292	high	z7	continuous	492797	-	-	http://biobank.ctsu.ox.ac.uk/crystal/field.cgi?id=23099
	Ever Smokers (>100 lifetime cigarettes)	0.1264	0.03932	3.215	0.001303	0.2257	0.006985	1.068	0.02026	0.01538	0.00687	0.1398	0.04233	3.303	0.0009551	0.2101	0.007518	1.071	0.01936	0.01871	0.007017	high	z7	continuous	492797	-	-	http://biobank.ctsu.ox.ac.uk/crystal/field.cgi?id=23099
	Never Smokers (<100 lifetime cigarettes)	0.05318	0.119	0.4469	0.6549	0.2246	0.006965	1.073	0.01962	-0.0128	0.007262	0.0006183	0.1005	0.006151	0.9951	0.2093	0.007597	1.075	0.01962	-0.01125	0.006959	high	z7	continuous	492797	-	-	http://biobank.ctsu.ox.ac.uk/crystal/field.cgi?id=23099
	Body Mass Index (Bmi)																					high	z7	continuous	499462	-	-	http://biobank.ctsu.ox.ac.uk/crystal/field.cgi?id=21001
	Lung Cancer	0.1996	0.03352	5.955	2.607e-09	0.247	0.008753	1.069	0.0195	0.008769	0.007067	0.1936	0.03502	5.529	3.229e-08	0.2258	0.009354	1.079	0.0216	0.01498	0.007227	high	z7	continuous	499462	-	-	http://biobank.ctsu.ox.ac.uk/crystal/field.cgi?id=21001
	Adenocarcinoma (LUAD)	0.1036	0.03765	2.753	0.005907	0.2466	0.008394	1.069	0.0195	-0.003347	0.006634	0.1097	0.03997	2.745	0.006043	0.2254	0.008193	1.08	0.02136	-0.002346	0.006961	high	z7	continuous	499462	-	-	http://biobank.ctsu.ox.ac.uk/crystal/field.cgi?id=21001
	Small Cell Carcinoma (SCLC)	0.2381	0.04676	5.092	3.535e-07	0.2462	0.008225	1.073	0.02055	0.01523	0.00713	0.2375	0.05873	4.044	5.266e-05	0.2252	0.008853	1.082	0.02118	0.01634	0.00738	high	z7	continuous	499462	-	-	http://biobank.ctsu.ox.ac.uk/crystal/field.cgi?id=21001
	Squamous Cell Carcinoma (LUSC)	0.2706	0.04429	6.111	9.913e-10	0.2452	0.007484	1.069	0.01866	0.00751	0.006788	0.2581	0.05278	4.889	1.012e-06	0.2232	0.007506	1.08	0.02013	0.01274	0.006947	high	z7	continuous	499462	-	-	http://biobank.ctsu.ox.ac.uk/crystal/field.cgi?id=21001
	Ever Smokers (>100 lifetime cigarettes)	0.1478	0.0387	3.818	0.0001344	0.2479	0.008117	1.066	0.01975	0.0128	0.006759	0.1586	0.04348	3.648	0.0002642	0.2272	0.008864	1.075	0.0212	0.01714	0.006621	high	z7	continuous	499462	-	-	http://biobank.ctsu.ox.ac.uk/crystal/field.cgi?id=21001
	Never Smokers (<100 lifetime cigarettes)	0.09537	0.1282	0.7437	0.457	0.2469	0.008652	1.069	0.01977	-0.01656	0.006943	0.05783	0.1019	0.5677	0.5702	0.2259	0.008814	1.079	0.02155	-0.01635	0.006939	high	z7	continuous	499462	-	-	http://biobank.ctsu.ox.ac.uk/crystal/field.cgi?id=21001
	Breastfed as a Baby																					high	z4	binary	501568	295752	205816	http://biobank.ctsu.ox.ac.uk/crystal/field.cgi?id=1677
	Lung Cancer	-0.3024	0.06515	-4.642	3.456e-06	0.02388	0.002246	1.013	0.007113	0.001161	0.004724	-0.3048	0.07365	-4.138	3.503e-05	0.02241	0.002239	1.013	0.007371	0.00235	0.005293	high	z4	binary	501568	295752	205816	http://biobank.ctsu.ox.ac.uk/crystal/field.cgi?id=1677
	Adenocarcinoma (LUAD)	-0.1264	0.06988	-1.809	0.07046	0.02395	0.002233	1.014	0.007117	-0.004371	0.004527	-0.1264	0.07517	-1.682	0.09263	0.02242	0.002245	1.014	0.007396	-0.002585	0.004964	high	z4	binary	501568	295752	205816	http://biobank.ctsu.ox.ac.uk/crystal/field.cgi?id=1677
	Small Cell Carcinoma (SCLC)	-0.2896	0.0944	-3.068	0.002155	0.02375	0.002259	1.013	0.007491	0.003555	0.004593	-0.2634	0.1156	-2.278	0.02271	0.02237	0.002159	1.013	0.007119	0.002768	0.004836	high	z4	binary	501568	295752	205816	http://biobank.ctsu.ox.ac.uk/crystal/field.cgi?id=1677
	Squamous Cell Carcinoma (LUSC)	-0.3721	0.08925	-4.169	3.059e-05	0.02375	0.002291	1.013	0.007415	-0.003283	0.00475	-0.3508	0.102	-3.44	0.000581	0.02221	0.002329	1.014	0.007725	-0.004948	0.0052	high	z4	binary	501568	295752	205816	http://biobank.ctsu.ox.ac.uk/crystal/field.cgi?id=1677
	Ever Smokers (>100 lifetime cigarettes)	-0.2338	0.07917	-2.953	0.003144	0.02401	0.002212	1.012	0.007402	-0.004109	0.004504	-0.2666	0.08794	-3.032	0.002433	0.02265	0.002208	1.012	0.006817	-0.001782	0.004864	high	z4	binary	501568	295752	205816	http://biobank.ctsu.ox.ac.uk/crystal/field.cgi?id=1677
	Never Smokers (<100 lifetime cigarettes)	-0.1101	0.2501	-0.4401	0.6598	0.02368	0.002333	1.014	0.007617	0.00124	0.004891	-0.008311	0.2198	-0.03781	0.9698	0.02225	0.002154	1.014	0.006973	0.00117	0.005426	high	z4	binary	501568	295752	205816	http://biobank.ctsu.ox.ac.uk/crystal/field.cgi?id=1677
	Bring Up Phlegm/Sputum/Mucus on Most Days																					medium	z4	binary	121267	10480	110787	http://biobank.ctsu.ox.ac.uk/crystal/field.cgi?id=22504
	Lung Cancer	0.1911	0.09614	1.987	0.0469	0.02301	0.005306	1.014	0.007415	-0.002995	0.005105	0.2048	0.1185	1.729	0.0839	0.01878	0.005657	1.015	0.008243	-0.00303	0.005441	medium	z4	binary	121267	10480	110787	http://biobank.ctsu.ox.ac.uk/crystal/field.cgi?id=22504
	Adenocarcinoma (LUAD)	0.09768	0.1143	0.8547	0.3927	0.02499	0.005366	1.012	0.0074	-0.001963	0.004904	0.09465	0.1429	0.6621	0.5079	0.02066	0.005602	1.014	0.008346	-0.002537	0.005651	medium	z4	binary	121267	10480	110787	http://biobank.ctsu.ox.ac.uk/crystal/field.cgi?id=22504
	Small Cell Carcinoma (SCLC)	0.2087	0.1461	1.428	0.1532	0.02492	0.005261	1.011	0.007614	0.0005188	0.005043	0.1822	0.1781	1.023	0.3062	0.0194	0.005579	1.014	0.007875	0.0002571	0.004826	medium	z4	binary	121267	10480	110787	http://biobank.ctsu.ox.ac.uk/crystal/field.cgi?id=22504
	Squamous Cell Carcinoma (LUSC)	0.249	0.1226	2.031	0.04226	0.02239	0.005284	1.015	0.007359	-0.005305	0.004669	0.2174	0.168	1.294	0.1957	0.01778	0.005403	1.017	0.008318	-0.004202	0.005166	medium	z4	binary	121267	10480	110787	http://biobank.ctsu.ox.ac.uk/crystal/field.cgi?id=22504
	Ever Smokers (>100 lifetime cigarettes)	0.1022	0.1195	0.8557	0.3922	0.02219	0.00521	1.014	0.007539	-0.001109	0.004925	0.08428	0.1592	0.5293	0.5966	0.01795	0.00563	1.016	0.008188	-0.0001473	0.005276	medium	z4	binary	121267	10480	110787	http://biobank.ctsu.ox.ac.uk/crystal/field.cgi?id=22504
	Never Smokers (<100 lifetime cigarettes)	-0.3587	0.4283	-0.8376	0.4023	0.02401	0.005148	1.012	0.007285	0.002746	0.005243	-0.3815	0.4221	-0.9039	0.3661	0.01959	0.005608	1.014	0.007933	0.004825	0.005645	medium	z4	binary	121267	10480	110787	http://biobank.ctsu.ox.ac.uk/crystal/field.cgi?id=22504
	Comparative Body Size at Age 10																					high	z7	ordinal	501568	-	-	http://biobank.ctsu.ox.ac.uk/crystal/field.cgi?id=1687
	Lung Cancer	0.02629	0.03296	0.7978	0.425	0.144	0.009322	1.015	0.01874	0.006327	0.006578	0.02086	0.03853	0.5415	0.5882	0.1321	0.009595	1.024	0.01913	0.008923	0.006442	high	z7	ordinal	501568	-	-	http://biobank.ctsu.ox.ac.uk/crystal/field.cgi?id=1687
	Adenocarcinoma (LUAD)	-0.03482	0.03973	-0.8763	0.3809	0.143	0.009443	1.021	0.01976	0.004902	0.006262	-0.02171	0.04178	-0.5196	0.6034	0.1317	0.009731	1.029	0.02055	0.00411	0.006311	high	z7	ordinal	501568	-	-	http://biobank.ctsu.ox.ac.uk/crystal/field.cgi?id=1687
	Small Cell Carcinoma (SCLC)	0.04901	0.04971	0.986	0.3242	0.1446	0.009506	1.016	0.01807	0.003938	0.006054	0.01408	0.05925	0.2377	0.8121	0.1337	0.01019	1.021	0.02084	0.007339	0.006127	high	z7	ordinal	501568	-	-	http://biobank.ctsu.ox.ac.uk/crystal/field.cgi?id=1687
	Squamous Cell Carcinoma (LUSC)	0.05519	0.04367	1.264	0.2063	0.1416	0.00875	1.019	0.01856	0.005398	0.006452	0.0635	0.05141	1.235	0.2168	0.1291	0.008682	1.029	0.01903	0.006639	0.006415	high	z7	ordinal	501568	-	-	http://biobank.ctsu.ox.ac.uk/crystal/field.cgi?id=1687
	Ever Smokers (>100 lifetime cigarettes)	0.009391	0.04062	0.2312	0.8172	0.1444	0.009314	1.017	0.01792	0.002717	0.006783	0.009187	0.04725	0.1944	0.8458	0.1328	0.009827	1.025	0.02051	0.005353	0.006134	high	z7	ordinal	501568	-	-	http://biobank.ctsu.ox.ac.uk/crystal/field.cgi?id=1687
	Never Smokers (<100 lifetime cigarettes)	-0.0349	0.1184	-0.2948	0.7681	0.1461	0.009509	1.012	0.01819	-0.00346	0.005641	-0.006417	0.1047	-0.06131	0.9511	0.135	0.01003	1.018	0.02019	-0.005353	0.005729	high	z7	ordinal	501568	-	-	http://biobank.ctsu.ox.ac.uk/crystal/field.cgi?id=1687
	Comparative Height Size at Age 10																					high	z7	ordinal	501568	-	-	http://biobank.ctsu.ox.ac.uk/crystal/field.cgi?id=1697
	Lung Cancer	5.399e-05	0.03023	0.001786	0.9986	0.2393	0.01166	1.115	0.03573	0.001471	0.007466	0.01993	0.03592	0.5548	0.579	0.2391	0.0129	1.108	0.03617	0.001427	0.008051	high	z7	ordinal	501568	-	-	http://biobank.ctsu.ox.ac.uk/crystal/field.cgi?id=1697
	Adenocarcinoma (LUAD)	-0.0168	0.03424	-0.4906	0.6237	0.2399	0.012	1.112	0.03654	-0.0008738	0.006554	-0.02168	0.03761	-0.5763	0.5644	0.2401	0.01306	1.103	0.03711	0.002583	0.007011	high	z7	ordinal	501568	-	-	http://biobank.ctsu.ox.ac.uk/crystal/field.cgi?id=1697
	Small Cell Carcinoma (SCLC)	-0.006338	0.04814	-0.1317	0.8952	0.2396	0.01269	1.116	0.03747	0.01068	0.007297	0.01347	0.05374	0.2506	0.8021	0.24	0.01291	1.106	0.0361	0.01035	0.007367	high	z7	ordinal	501568	-	-	http://biobank.ctsu.ox.ac.uk/crystal/field.cgi?id=1697
	Squamous Cell Carcinoma (LUSC)	0.003969	0.04164	0.09531	0.9241	0.2405	0.0115	1.111	0.03642	-0.00206	0.006336	0.05546	0.04609	1.203	0.2289	0.2397	0.01277	1.105	0.03701	-0.005114	0.007443	high	z7	ordinal	501568	-	-	http://biobank.ctsu.ox.ac.uk/crystal/field.cgi?id=1697
	Ever Smokers (>100 lifetime cigarettes)	0.02446	0.03966	0.6166	0.5375	0.2377	0.01195	1.121	0.0376	-0.001832	0.006956	0.04892	0.04485	1.091	0.2754	0.2372	0.01232	1.113	0.03585	-0.001954	0.007325	high	z7	ordinal	501568	-	-	http://biobank.ctsu.ox.ac.uk/crystal/field.cgi?id=1697
	Never Smokers (<100 lifetime cigarettes)	-0.1387	0.1357	-1.022	0.3066	0.2412	0.01196	1.111	0.03666	0.005407	0.006265	-0.1124	0.1107	-1.016	0.3096	0.2411	0.0129	1.103	0.03685	0.004668	0.006274	high	z7	ordinal	501568	-	-	http://biobank.ctsu.ox.ac.uk/crystal/field.cgi?id=1697
	Current Employment Status: Doing Unpaid or Voluntary Work																					high	nominal	binary	501607	22329	479278	http://biobank.ctsu.ox.ac.uk/crystal/field.cgi?id=6142
	Lung Cancer	-0.377	0.08285	-4.55	5.365e-06	0.00861	0.001334	1.01	0.006546	-0.003393	0.00501	-0.4581	0.09731	-4.708	2.506e-06	0.008228	0.001398	1.008	0.006927	-0.0005347	0.005283	high	nominal	binary	501607	22329	479278	http://biobank.ctsu.ox.ac.uk/crystal/field.cgi?id=6142
	Adenocarcinoma (LUAD)	-0.1975	0.09673	-2.042	0.04115	0.008574	0.00135	1.009	0.006468	-0.004847	0.004499	-0.2804	0.1129	-2.484	0.013	0.008232	0.001436	1.007	0.007116	-0.001993	0.00505	high	nominal	binary	501607	22329	479278	http://biobank.ctsu.ox.ac.uk/crystal/field.cgi?id=6142
	Small Cell Carcinoma (SCLC)	-0.2217	0.1095	-2.024	0.04294	0.008932	0.001383	1.006	0.00653	-0.006438	0.004426	-0.2256	0.1283	-1.759	0.07861	0.0086	0.001418	1.004	0.007219	-0.004755	0.0044	high	nominal	binary	501607	22329	479278	http://biobank.ctsu.ox.ac.uk/crystal/field.cgi?id=6142
	Squamous Cell Carcinoma (LUSC)	-0.4328	0.121	-3.578	0.0003463	0.008975	0.001385	1.007	0.006705	0.0006522	0.005299	-0.4887	0.1408	-3.471	0.0005194	0.008686	0.00144	1.004	0.007154	0.002873	0.00498	high	nominal	binary	501607	22329	479278	http://biobank.ctsu.ox.ac.uk/crystal/field.cgi?id=6142
	Ever Smokers (>100 lifetime cigarettes)	-0.2692	0.1023	-2.631	0.008507	0.00863	0.001339	1.008	0.006452	-0.002433	0.004491	-0.3691	0.1293	-2.854	0.004317	0.00836	0.00144	1.006	0.007135	0.0008482	0.00509	high	nominal	binary	501607	22329	479278	http://biobank.ctsu.ox.ac.uk/crystal/field.cgi?id=6142
	Never Smokers (<100 lifetime cigarettes)	-0.5038	0.4215	-1.195	0.2319	0.00874	0.001323	1.008	0.00617	-0.00331	0.004776	-0.5909	0.397	-1.489	0.1366	0.008392	0.001457	1.007	0.006984	-0.001901	0.004921	high	nominal	binary	501607	22329	479278	http://biobank.ctsu.ox.ac.uk/crystal/field.cgi?id=6142
	Current Employment Status: In Paid Employment or Self-Employed																					high	z4	binary	501607	315711	185896	http://biobank.ctsu.ox.ac.uk/crystal/field.cgi?id=6142
	Lung Cancer	-0.2611	0.07252	-3.601	0.0003173	0.01268	0.001551	1.017	0.007168	-0.004065	0.005268	-0.2087	0.08954	-2.331	0.01977	0.01093	0.001479	1.021	0.006912	-0.007195	0.005737	high	z4	binary	501607	315711	185896	http://biobank.ctsu.ox.ac.uk/crystal/field.cgi?id=6142
	Adenocarcinoma (LUAD)	-0.1927	0.07799	-2.471	0.01346	0.0131	0.001611	1.015	0.007266	-0.004527	0.00506	-0.1675	0.09969	-1.68	0.093	0.01125	0.001542	1.019	0.00704	-0.0066	0.005564	high	z4	binary	501607	315711	185896	http://biobank.ctsu.ox.ac.uk/crystal/field.cgi?id=6142
	Small Cell Carcinoma (SCLC)	-0.3414	0.1115	-3.061	0.002204	0.01275	0.001575	1.016	0.006902	-0.0003759	0.00507	-0.3111	0.135	-2.304	0.0212	0.01113	0.001543	1.019	0.007072	-0.00207	0.005236	high	z4	binary	501607	315711	185896	http://biobank.ctsu.ox.ac.uk/crystal/field.cgi?id=6142
	Squamous Cell Carcinoma (LUSC)	-0.2495	0.08177	-3.051	0.002281	0.01287	0.001603	1.016	0.007411	-0.004378	0.004924	-0.1426	0.1124	-1.268	0.2046	0.01102	0.001547	1.019	0.006947	-0.006963	0.00523	high	z4	binary	501607	315711	185896	http://biobank.ctsu.ox.ac.uk/crystal/field.cgi?id=6142
	Ever Smokers (>100 lifetime cigarettes)	-0.174	0.08439	-2.062	0.03918	0.01288	0.001581	1.016	0.007138	-0.006831	0.00499	-0.1306	0.1155	-1.131	0.2581	0.0113	0.001597	1.018	0.006941	-0.009172	0.005713	high	z4	binary	501607	315711	185896	http://biobank.ctsu.ox.ac.uk/crystal/field.cgi?id=6142
	Never Smokers (<100 lifetime cigarettes)	-0.2517	0.3429	-0.734	0.463	0.0131	0.001588	1.015	0.007025	0.006782	0.004528	-0.2729	0.2856	-0.9554	0.3394	0.01147	0.001557	1.017	0.006989	0.006338	0.004838	high	z4	binary	501607	315711	185896	http://biobank.ctsu.ox.ac.uk/crystal/field.cgi?id=6142
	Current Employment Status: Looking after Home and/or Family																					medium	nonsig	binary	501607	28057	473550	http://biobank.ctsu.ox.ac.uk/crystal/field.cgi?id=6142
	Lung Cancer	-0.2688	0.1094	-2.458	0.01396	0.005196	0.001272	1.001	0.006597	-0.0009621	0.004894	-0.2748	0.1328	-2.069	0.03857	0.004491	0.001363	1.001	0.007277	-0.002151	0.005302	medium	nonsig	binary	501607	28057	473550	http://biobank.ctsu.ox.ac.uk/crystal/field.cgi?id=6142
	Adenocarcinoma (LUAD)	-0.1828	0.1194	-1.531	0.1258	0.005496	0.001278	1	0.006687	-0.001732	0.004848	-0.2157	0.1371	-1.574	0.1155	0.004891	0.001353	0.9994	0.007133	-0.0007744	0.005315	medium	nonsig	binary	501607	28057	473550	http://biobank.ctsu.ox.ac.uk/crystal/field.cgi?id=6142
	Small Cell Carcinoma (SCLC)	-0.3349	0.1767	-1.895	0.05811	0.004696	0.001245	1.003	0.006477	0.005164	0.004745	-0.2687	0.2116	-1.27	0.204	0.004054	0.001321	1.002	0.007297	0.002848	0.004918	medium	nonsig	binary	501607	28057	473550	http://biobank.ctsu.ox.ac.uk/crystal/field.cgi?id=6142
	Squamous Cell Carcinoma (LUSC)	-0.2853	0.1343	-2.124	0.03365	0.005166	0.001226	1.001	0.00652	-0.002537	0.004515	-0.3197	0.192	-1.665	0.09594	0.004312	0.001332	1.001	0.007069	-0.003636	0.004684	medium	nonsig	binary	501607	28057	473550	http://biobank.ctsu.ox.ac.uk/crystal/field.cgi?id=6142
	Ever Smokers (>100 lifetime cigarettes)	-0.3059	0.1354	-2.259	0.02388	0.004874	0.001249	1.002	0.006543	0.003172	0.004082	-0.4127	0.196	-2.105	0.03528	0.004163	0.00132	1.002	0.007244	0.004176	0.005571	medium	nonsig	binary	501607	28057	473550	http://biobank.ctsu.ox.ac.uk/crystal/field.cgi?id=6142
	Never Smokers (<100 lifetime cigarettes)	0.1414	0.4581	0.3087	0.7575	0.004982	0.001243	1.002	0.006513	-0.0004251	0.004803	0.2901	0.392	0.7401	0.4593	0.004239	0.001351	1.001	0.007129	-0.002974	0.004594	medium	nonsig	binary	501607	28057	473550	http://biobank.ctsu.ox.ac.uk/crystal/field.cgi?id=6142
	Current Employment Status: Retired																					high	z4	binary	501607	221057	280550	http://biobank.ctsu.ox.ac.uk/crystal/field.cgi?id=6142
	Lung Cancer	-0.2024	0.08026	-2.522	0.01167	0.009042	0.001368	1.002	0.006663	0.008924	0.004938	-0.2511	0.1116	-2.25	0.02442	0.006382	0.001332	1.011	0.006791	0.009491	0.00554	high	z4	binary	501607	221057	280550	http://biobank.ctsu.ox.ac.uk/crystal/field.cgi?id=6142
	Adenocarcinoma (LUAD)	-0.02305	0.09275	-0.2485	0.8038	0.008866	0.00138	1.002	0.006408	0.0009104	0.004794	-0.02862	0.128	-0.2237	0.823	0.006052	0.001359	1.011	0.006579	0.00208	0.005285	high	z4	binary	501607	221057	280550	http://biobank.ctsu.ox.ac.uk/crystal/field.cgi?id=6142
	Small Cell Carcinoma (SCLC)	-0.08601	0.1224	-0.7028	0.4822	0.008843	0.001413	1.003	0.006644	0.001476	0.004676	-0.1277	0.1747	-0.731	0.4648	0.006219	0.00141	1.011	0.006875	0.002472	0.005097	high	z4	binary	501607	221057	280550	http://biobank.ctsu.ox.ac.uk/crystal/field.cgi?id=6142
	Squamous Cell Carcinoma (LUSC)	-0.2361	0.1071	-2.204	0.02754	0.008768	0.001384	1.003	0.006769	0.005193	0.005009	-0.3143	0.1543	-2.037	0.04164	0.006135	0.001332	1.011	0.006991	0.005604	0.005232	high	z4	binary	501607	221057	280550	http://biobank.ctsu.ox.ac.uk/crystal/field.cgi?id=6142
	Ever Smokers (>100 lifetime cigarettes)	-0.1406	0.1049	-1.34	0.1802	0.008997	0.001359	1.003	0.006529	0.004029	0.005	-0.2383	0.1524	-1.563	0.118	0.00637	0.001413	1.011	0.006807	0.006273	0.005368	high	z4	binary	501607	221057	280550	http://biobank.ctsu.ox.ac.uk/crystal/field.cgi?id=6142
	Never Smokers (<100 lifetime cigarettes)	-0.1551	0.3046	-0.5091	0.6107	0.008652	0.001433	1.003	0.006511	-0.003016	0.004326	-0.05055	0.3408	-0.1483	0.8821	0.005921	0.001391	1.012	0.006827	-0.002796	0.004607	high	z4	binary	501607	221057	280550	http://biobank.ctsu.ox.ac.uk/crystal/field.cgi?id=6142
	Current Employment Status: Unable to Work Because of Sickness or Disability																					high	z7	binary	501607	21124	480483	http://biobank.ctsu.ox.ac.uk/crystal/field.cgi?id=6142
	Lung Cancer	0.4921	0.06415	7.671	1.703e-14	0.02425	0.001793	1.007	0.007213	-0.003022	0.00515	0.4427	0.06509	6.801	1.042e-11	0.02045	0.001743	1.008	0.007463	0.001213	0.005347	high	z7	binary	501607	21124	480483	http://biobank.ctsu.ox.ac.uk/crystal/field.cgi?id=6142
	Adenocarcinoma (LUAD)	0.2881	0.06266	4.597	4.278e-06	0.0245	0.001756	1.006	0.007185	-0.0003611	0.004774	0.2362	0.07467	3.163	0.001561	0.02073	0.001754	1.007	0.007525	0.002277	0.005445	high	z7	binary	501607	21124	480483	http://biobank.ctsu.ox.ac.uk/crystal/field.cgi?id=6142
	Small Cell Carcinoma (SCLC)	0.5092	0.09033	5.637	1.734e-08	0.02351	0.001768	1.01	0.007325	0.0005843	0.004999	0.4626	0.1092	4.235	2.288e-05	0.01997	0.00165	1.011	0.007087	0.004004	0.004968	high	z7	binary	501607	21124	480483	http://biobank.ctsu.ox.ac.uk/crystal/field.cgi?id=6142
	Squamous Cell Carcinoma (LUSC)	0.4879	0.07439	6.558	5.448e-11	0.02407	0.001783	1.01	0.007029	0.0004929	0.00492	0.3987	0.0902	4.42	9.864e-06	0.02028	0.001751	1.011	0.007293	0.004539	0.00532	high	z7	binary	501607	21124	480483	http://biobank.ctsu.ox.ac.uk/crystal/field.cgi?id=6142
	Ever Smokers (>100 lifetime cigarettes)	0.4341	0.08163	5.318	1.052e-07	0.02409	0.001784	1.008	0.007656	-0.001005	0.005073	0.3995	0.09372	4.262	2.022e-05	0.02045	0.00168	1.008	0.007279	0.002324	0.005642	high	z7	binary	501607	21124	480483	http://biobank.ctsu.ox.ac.uk/crystal/field.cgi?id=6142
	Never Smokers (<100 lifetime cigarettes)	0.2579	0.2975	0.867	0.386	0.02384	0.001739	1.008	0.007084	-0.002913	0.004899	0.2408	0.2465	0.9768	0.3287	0.02014	0.001681	1.009	0.00742	-0.002847	0.004918	high	z7	binary	501607	21124	480483	http://biobank.ctsu.ox.ac.uk/crystal/field.cgi?id=6142
	Daytime Dozing / Sleeping (Narcolepsy)																					high	z7	ordinal	501586	-	-	http://biobank.ctsu.ox.ac.uk/crystal/field.cgi?id=1220
	Lung Cancer	0.01008	0.04611	0.2185	0.827	0.04923	0.002624	1.009	0.009097	0.002983	0.005193	0.03	0.05038	0.5956	0.5515	0.04426	0.00228	1.014	0.008945	0.00215	0.005507	high	z7	ordinal	501587	-	-	http://biobank.ctsu.ox.ac.uk/crystal/field.cgi?id=1220
	Adenocarcinoma (LUAD)	0.001696	0.05634	0.0301	0.976	0.04862	0.0026	1.011	0.009042	-0.003718	0.005831	0.02122	0.06098	0.348	0.7279	0.04393	0.002307	1.016	0.008791	-0.00469	0.006269	high	z7	ordinal	501588	-	-	http://biobank.ctsu.ox.ac.uk/crystal/field.cgi?id=1220
	Small Cell Carcinoma (SCLC)	-0.00292	0.07144	-0.04087	0.9674	0.04919	0.002601	1.01	0.009425	0.007126	0.005747	-0.01894	0.0841	-0.2252	0.8218	0.04422	0.002317	1.015	0.008772	0.00601	0.005425	high	z7	ordinal	501589	-	-	http://biobank.ctsu.ox.ac.uk/crystal/field.cgi?id=1220
	Squamous Cell Carcinoma (LUSC)	0.01391	0.05797	0.24	0.8103	0.04926	0.002657	1.009	0.009132	0.00205	0.005102	0.02059	0.06668	0.3088	0.7575	0.04428	0.002396	1.013	0.009501	0.002068	0.005241	high	z7	ordinal	501590	-	-	http://biobank.ctsu.ox.ac.uk/crystal/field.cgi?id=1220
	Ever Smokers (>100 lifetime cigarettes)	0.02463	0.06193	0.3977	0.6909	0.04858	0.002644	1.012	0.009314	0.0008529	0.005708	0.05918	0.06887	0.8592	0.3902	0.04351	0.002266	1.018	0.008646	-0.0004572	0.005842	high	z7	ordinal	501591	-	-	http://biobank.ctsu.ox.ac.uk/crystal/field.cgi?id=1220
	Never Smokers (<100 lifetime cigarettes)	-0.1899	0.2209	-0.8595	0.3901	0.04892	0.002625	1.009	0.008869	0.003053	0.005348	-0.224	0.1988	-1.127	0.2598	0.04412	0.002345	1.014	0.009156	0.004859	0.005465	high	z7	ordinal	501592	-	-	http://biobank.ctsu.ox.ac.uk/crystal/field.cgi?id=1220
	Depression Possibly Related to Childbirth																					sex specific	NA	binary	89025	6441	82584	http://biobank.ctsu.ox.ac.uk/crystal/field.cgi?id=20445
	Lung Cancer	0.1806	0.487	0.3708	0.7108	0.004596	0.01136	1.005	0.006803	0.002275	0.00503	0	0	0	0	-0.006824	0.01165	1.008	0.006653	0.003779	0.005563	sex specific	NA	binary	89025	6441	82584	http://biobank.ctsu.ox.ac.uk/crystal/field.cgi?id=20445
	Adenocarcinoma (LUAD)	0.07497	0.413	0.1815	0.856	0.00478	0.01117	1.005	0.006751	0.002016	0.00464	0	0	0	0	-0.006335	0.01098	1.008	0.006414	0.003832	0.005173	sex specific	NA	binary	89025	6441	82584	http://biobank.ctsu.ox.ac.uk/crystal/field.cgi?id=20445
	Small Cell Carcinoma (SCLC)	0.06773	0.472	0.1435	0.8859	0.005796	0.01098	1.003	0.006499	0.003745	0.004666	0	0	0	0	-0.005597	0.01129	1.006	0.0069	0.00304	0.004847	sex specific	NA	binary	89025	6441	82584	http://biobank.ctsu.ox.ac.uk/crystal/field.cgi?id=20445
	Squamous Cell Carcinoma (LUSC)	0.4956	0.5497	0.9015	0.3673	0.007024	0.01132	1.003	0.006676	-0.005102	0.005075	0	0	0	0	-0.005799	0.01178	1.007	0.006522	-0.004106	0.004985	sex specific	NA	binary	89025	6441	82584	http://biobank.ctsu.ox.ac.uk/crystal/field.cgi?id=20445
	Ever Smokers (>100 lifetime cigarettes)	0.4035	0.4867	0.8291	0.407	0.007412	0.01114	1.003	0.006588	-0.002427	0.005004	0	0	0	0	-0.005265	0.01131	1.006	0.006791	-0.001617	0.004972	sex specific	NA	binary	89025	6441	82584	http://biobank.ctsu.ox.ac.uk/crystal/field.cgi?id=20445
	Never Smokers (<100 lifetime cigarettes)	0.7194	1.201	0.599	0.5492	0.008736	0.01075	1.003	0.006633	-0.002645	0.004821	0	0	0	0	-0.002942	0.01143	1.006	0.006566	-0.004295	0.004863	sex specific	NA	binary	89025	6441	82584	http://biobank.ctsu.ox.ac.uk/crystal/field.cgi?id=20445
	Depression Possibly Related to Stressful or Traumatic Event																					high	nonsig	binary	89025	64887	24138	http://biobank.ctsu.ox.ac.uk/crystal/field.cgi?id=20447
	Lung Cancer	0.5228	0.1429	3.658	0.0002543	0.02153	0.007009	1.005	0.006492	-0.0149	0.005258	0.5519	0.2131	2.59	0.009611	0.01665	0.008247	1.007	0.007804	-0.01362	0.005345	high	nonsig	binary	89025	64887	24138	http://biobank.ctsu.ox.ac.uk/crystal/field.cgi?id=20447
	Adenocarcinoma (LUAD)	0.3365	0.1434	2.345	0.019	0.02349	0.007068	1.004	0.006422	-0.006994	0.004877	0.3412	0.1832	1.863	0.06248	0.01884	0.008239	1.004	0.007761	-0.00614	0.005179	high	nonsig	binary	89025	64887	24138	http://biobank.ctsu.ox.ac.uk/crystal/field.cgi?id=20447
	Small Cell Carcinoma (SCLC)	0.4235	0.2004	2.114	0.03455	0.0219	0.007234	1.006	0.006873	-0.007836	0.004961	0.2662	0.2435	1.093	0.2743	0.01765	0.007904	1.007	0.007821	-0.002888	0.005003	high	nonsig	binary	89025	64887	24138	http://biobank.ctsu.ox.ac.uk/crystal/field.cgi?id=20447
	Squamous Cell Carcinoma (LUSC)	0.4073	0.1707	2.386	0.01705	0.02382	0.006915	1.003	0.006541	-0.002982	0.005056	0.3781	0.2292	1.65	0.09901	0.01934	0.00769	1.004	0.007222	-0.00203	0.004897	high	nonsig	binary	89025	64887	24138	http://biobank.ctsu.ox.ac.uk/crystal/field.cgi?id=20447
	Ever Smokers (>100 lifetime cigarettes)	0.4234	0.1548	2.735	0.006245	0.02186	0.007444	1.005	0.007018	-0.007074	0.005008	0.4484	0.2207	2.031	0.04221	0.01736	0.007839	1.006	0.008018	-0.005473	0.005177	high	nonsig	binary	89025	64887	24138	http://biobank.ctsu.ox.ac.uk/crystal/field.cgi?id=20447
	Never Smokers (<100 lifetime cigarettes)	0.5472	0.5745	0.9525	0.3409	0.02242	0.00712	1.004	0.006605	-0.001282	0.004859	0.3455	0.4406	0.7842	0.4329	0.0188	0.008189	1.005	0.008155	-0.002783	0.005263	high	nonsig	binary	89025	64887	24138	http://biobank.ctsu.ox.ac.uk/crystal/field.cgi?id=20447
	Diagnoses - Main Icd10: E66 Obesity																					none	NA	binary	437502	1056	436446	http://biobank.ctsu.ox.ac.uk/crystal/field.cgi?id=41202
	Lung Cancer	0.1856	0.09914	1.872	0.06119	0.005007	0.001358	0.9915	0.006198	-0.00651	0.00501	0.2074	0.123	1.687	0.09168	0.004086	0.001533	0.9939	0.006855	-0.00696	0.005024	none	NA	binary	437502	1056	436446	http://biobank.ctsu.ox.ac.uk/crystal/field.cgi?id=41202
	Adenocarcinoma (LUAD)	0.1441	0.1226	1.176	0.2398	0.004648	0.001367	0.9938	0.006425	-0.007411	0.004818	0.213	0.1499	1.422	0.1551	0.003864	0.001545	0.9959	0.006941	-0.009599	0.004675	none	NA	binary	437502	1056	436446	http://biobank.ctsu.ox.ac.uk/crystal/field.cgi?id=41202
	Small Cell Carcinoma (SCLC)	0.2426	0.1494	1.624	0.1044	0.004876	0.001274	0.9911	0.005709	-0.001363	0.004132	0.1894	0.1918	0.9877	0.3233	0.003877	0.001435	0.9938	0.006558	0.0003567	0.004726	none	NA	binary	437502	1056	436446	http://biobank.ctsu.ox.ac.uk/crystal/field.cgi?id=41202
	Squamous Cell Carcinoma (LUSC)	0.1908	0.131	1.457	0.1452	0.005273	0.001509	0.9898	0.006454	-0.005174	0.004864	0.2184	0.1846	1.183	0.2369	0.00414	0.001509	0.9935	0.006839	-0.005662	0.005078	none	NA	binary	437502	1056	436446	http://biobank.ctsu.ox.ac.uk/crystal/field.cgi?id=41202
	Ever Smokers (>100 lifetime cigarettes)	-0.01183	0.1164	-0.1017	0.919	0.005081	0.001248	0.9902	0.005539	0.0004275	0.004804	-0.002315	0.1445	-0.01602	0.9872	0.004213	0.001522	0.9923	0.00677	0.0001931	0.004889	none	NA	binary	437502	1056	436446	http://biobank.ctsu.ox.ac.uk/crystal/field.cgi?id=41202
	Never Smokers (<100 lifetime cigarettes)	0.2036	0.4031	0.5052	0.6134	0.005367	0.00131	0.9901	0.005863	-0.008944	0.004072	0.314	0.389	0.8072	0.4196	0.004665	0.00156	0.9914	0.006672	-0.01226	0.004716	none	NA	binary	437502	1056	436446	http://biobank.ctsu.ox.ac.uk/crystal/field.cgi?id=41202
	Diagnoses - Main Icd10: F20 Schizophrenia																					none	NA	binary	437502	572	436930	http://biobank.ctsu.ox.ac.uk/crystal/field.cgi?id=41202
	Lung Cancer	0.09072	0.1868	0.4856	0.6272	0.001809	0.001192	0.9946	0.00644	0.001267	0.005374	-0.04212	0.1916	-0.2198	0.826	0.001769	0.001334	0.9955	0.006824	0.003203	0.00499	none	NA	binary	437502	572	436930	http://biobank.ctsu.ox.ac.uk/crystal/field.cgi?id=41202
	Adenocarcinoma (LUAD)	0.00598	0.2141	0.02793	0.9777	0.001884	0.001224	0.9944	0.006376	-0.0004416	0.00472	-0.1556	0.2407	-0.6466	0.5179	0.001763	0.001292	0.9958	0.006514	0.002287	0.004708	none	NA	binary	437502	572	436930	http://biobank.ctsu.ox.ac.uk/crystal/field.cgi?id=41202
	Small Cell Carcinoma (SCLC)	0.2177	0.2626	0.8291	0.4071	0.002019	0.001297	0.9939	0.006282	0.0009482	0.004778	0.1331	0.289	0.4606	0.6451	0.001956	0.001223	0.9942	0.006594	0.001305	0.005059	none	NA	binary	437502	572	436930	http://biobank.ctsu.ox.ac.uk/crystal/field.cgi?id=41202
	Squamous Cell Carcinoma (LUSC)	0.04478	0.2394	0.187	0.8516	0.001624	0.00121	0.9955	0.006443	0.0001523	0.004481	-0.03169	0.2852	-0.1111	0.9115	0.001645	0.001342	0.9957	0.006614	-0.0008974	0.004794	none	NA	binary	437502	572	436930	http://biobank.ctsu.ox.ac.uk/crystal/field.cgi?id=41202
	Ever Smokers (>100 lifetime cigarettes)	-0.007878	0.1905	-0.04136	0.967	0.002287	0.001319	0.9926	0.006361	0.00199	0.004668	-0.1102	0.2319	-0.4753	0.6346	0.002352	0.001213	0.9926	0.006532	0.003095	0.005127	none	NA	binary	437502	572	436930	http://biobank.ctsu.ox.ac.uk/crystal/field.cgi?id=41202
	Never Smokers (<100 lifetime cigarettes)	-0.07943	0.6838	-0.1162	0.9075	0.001738	0.001226	0.9946	0.005986	-0.00166	0.004694	-0.2383	0.5918	-0.4027	0.6872	0.001867	0.001289	0.9947	0.006553	-0.0005849	0.004685	none	NA	binary	437502	572	436930	http://biobank.ctsu.ox.ac.uk/crystal/field.cgi?id=41202
	Diagnoses - Main Icd10: F32 Depressive Episode																					none	NA	binary	437502	1940	435562	http://biobank.ctsu.ox.ac.uk/crystal/field.cgi?id=41202
	Lung Cancer	0.1681	0.1577	1.066	0.2864	0.00247	0.001146	1.006	0.006054	-0.001576	0.004985	0.2772	0.2735	1.014	0.3108	0.001514	0.001311	1.008	0.006843	-0.0003585	0.005469	none	NA	binary	437502	1940	435562	http://biobank.ctsu.ox.ac.uk/crystal/field.cgi?id=41202
	Adenocarcinoma (LUAD)	0.3799	0.2057	1.847	0.06481	0.002514	0.001159	1.005	0.00601	-0.005704	0.005015	0.61	0.3349	1.821	0.06857	0.001687	0.001258	1.007	0.00677	-0.007692	0.005554	none	NA	binary	437502	1940	435562	http://biobank.ctsu.ox.ac.uk/crystal/field.cgi?id=41202
	Small Cell Carcinoma (SCLC)	0.1268	0.2193	0.5784	0.563	0.00294	0.001141	1.003	0.005951	-0.002421	0.005012	0.1066	0.2767	0.3853	0.7	0.001981	0.001168	1.005	0.006877	-0.0004915	0.004701	none	NA	binary	437502	1940	435562	http://biobank.ctsu.ox.ac.uk/crystal/field.cgi?id=41202
	Squamous Cell Carcinoma (LUSC)	0.04432	0.1841	0.2407	0.8098	0.00306	0.00112	1.004	0.006361	0.001004	0.005013	-0.08436	0.2477	-0.3406	0.7334	0.002206	0.001298	1.006	0.00665	0.003756	0.004922	none	NA	binary	437502	1940	435562	http://biobank.ctsu.ox.ac.uk/crystal/field.cgi?id=41202
	Ever Smokers (>100 lifetime cigarettes)	0.2506	0.1906	1.315	0.1886	0.002748	0.001185	1.004	0.006153	-0.003261	0.004653	0.3797	0.3004	1.264	0.2061	0.001784	0.001199	1.006	0.006968	-0.002538	0.005257	none	NA	binary	437502	1940	435562	http://biobank.ctsu.ox.ac.uk/crystal/field.cgi?id=41202
	Never Smokers (<100 lifetime cigarettes)	-0.01661	0.4616	-0.03598	0.9713	0.002975	0.00118	1.002	0.006031	-0.00506	0.00427	0.02018	0.4839	0.04171	0.9667	0.002045	0.001202	1.004	0.006881	-0.003676	0.004409	none	NA	binary	437502	1940	435562	http://biobank.ctsu.ox.ac.uk/crystal/field.cgi?id=41202
	Diagnoses - Main Icd10: F33 Recurrent Depressive Disorder																					none	NA	binary	437502	758	436744	http://biobank.ctsu.ox.ac.uk/crystal/field.cgi?id=41202
	Lung Cancer	0.2868	0.1569	1.827	0.06765	0.002606	0.001376	0.9975	0.006472	-0.007427	0.004834	0.3406	0.2364	1.441	0.1497	0.001835	0.001368	0.9978	0.006742	-0.008119	0.005016	none	NA	binary	437502	758	436744	http://biobank.ctsu.ox.ac.uk/crystal/field.cgi?id=41202
	Adenocarcinoma (LUAD)	0.2068	0.1922	1.076	0.282	0.00247	0.001384	0.998	0.006536	-0.003174	0.005101	0.2574	0.2557	1.007	0.3141	0.001639	0.001397	0.9984	0.006659	-0.004486	0.004892	none	NA	binary	437502	758	436744	http://biobank.ctsu.ox.ac.uk/crystal/field.cgi?id=41202
	Small Cell Carcinoma (SCLC)	0.4206	0.2322	1.811	0.07009	0.002761	0.001375	0.997	0.006173	-0.001967	0.0048	0.3145	0.2935	1.072	0.2839	0.002095	0.001428	0.9969	0.006615	0.0003802	0.005033	none	NA	binary	437502	758	436744	http://biobank.ctsu.ox.ac.uk/crystal/field.cgi?id=41202
	Squamous Cell Carcinoma (LUSC)	0.2203	0.2048	1.076	0.2821	0.002438	0.001344	0.9994	0.006533	-0.004948	0.004961	0.2975	0.3419	0.87	0.3843	0.001415	0.001423	1.001	0.007048	-0.005917	0.004943	none	NA	binary	437502	758	436744	http://biobank.ctsu.ox.ac.uk/crystal/field.cgi?id=41202
	Ever Smokers (>100 lifetime cigarettes)	0.3392	0.2057	1.649	0.09906	0.002429	0.001425	0.9983	0.006233	-0.003527	0.00484	0.4146	0.3153	1.315	0.1886	0.001686	0.00144	0.9982	0.006847	-0.004259	0.004819	none	NA	binary	437502	758	436744	http://biobank.ctsu.ox.ac.uk/crystal/field.cgi?id=41202
	Never Smokers (<100 lifetime cigarettes)	-0.02214	0.5758	-0.03844	0.9693	0.002595	0.001401	0.9969	0.006332	-0.003492	0.004875	-0.2193	0.6595	-0.3325	0.7395	0.001751	0.001395	0.9976	0.006799	-0.003066	0.005142	none	NA	binary	437502	758	436744	http://biobank.ctsu.ox.ac.uk/crystal/field.cgi?id=41202
	Diastolic Blood Pressure, Automated Reading																					high	z7	continuous	475160	-	-	http://biobank.ctsu.ox.ac.uk/crystal/field.cgi?id=4079
	Lung Cancer	0.1159	0.03201	3.62	0.0002947	0.1332	0.005489	1.072	0.01664	-0.005616	0.006756	0.1175	0.03892	3.018	0.002547	0.1273	0.00521	1.077	0.01823	-0.005225	0.007105	high	z7	continuous	475160	-	-	http://biobank.ctsu.ox.ac.uk/crystal/field.cgi?id=4079
	Adenocarcinoma (LUAD)	0.08154	0.03971	2.053	0.04004	0.1343	0.00552	1.067	0.01659	-0.003952	0.006325	0.08652	0.04409	1.962	0.04975	0.1288	0.005337	1.07	0.0177	-0.005079	0.006871	high	z7	continuous	475160	-	-	http://biobank.ctsu.ox.ac.uk/crystal/field.cgi?id=4079
	Small Cell Carcinoma (SCLC)	0.08998	0.05059	1.779	0.07528	0.1342	0.005048	1.068	0.01583	0.005429	0.005487	0.07113	0.05953	1.195	0.2321	0.1284	0.005517	1.072	0.01695	0.00666	0.006143	high	z7	continuous	475160	-	-	http://biobank.ctsu.ox.ac.uk/crystal/field.cgi?id=4079
	Squamous Cell Carcinoma (LUSC)	0.08388	0.0452	1.856	0.06347	0.1339	0.005729	1.07	0.01641	-0.005893	0.005991	0.06288	0.05201	1.209	0.2267	0.128	0.00527	1.074	0.01763	-0.003217	0.006051	high	z7	continuous	475160	-	-	http://biobank.ctsu.ox.ac.uk/crystal/field.cgi?id=4079
	Ever Smokers (>100 lifetime cigarettes)	0.08357	0.03983	2.098	0.03588	0.1346	0.005047	1.068	0.0164	-0.002641	0.006168	0.09634	0.05141	1.874	0.06092	0.1288	0.005626	1.072	0.01722	-0.003869	0.006966	high	z7	continuous	475160	-	-	http://biobank.ctsu.ox.ac.uk/crystal/field.cgi?id=4079
	Never Smokers (<100 lifetime cigarettes)	0.2235	0.1798	1.243	0.2137	0.1338	0.005108	1.07	0.0158	-0.01481	0.006028	0.1903	0.1438	1.324	0.1855	0.1284	0.005277	1.072	0.01744	-0.01506	0.006729	high	z7	continuous	475160	-	-	http://biobank.ctsu.ox.ac.uk/crystal/field.cgi?id=4079
	Diastolic Blood Pressure, Manual Reading																					medium	z4	continuous	48873	-	-	http://biobank.ctsu.ox.ac.uk/crystal/field.cgi?id=94
	Lung Cancer	0.2522	0.0851	2.964	0.00304	0.1188	0.01576	1.003	0.006718	-0.008614	0.005029	0.3036	0.09175	3.309	0.0009352	0.1203	0.01723	1.003	0.007031	-0.01076	0.005274	medium	z4	continuous	48873	-	-	http://biobank.ctsu.ox.ac.uk/crystal/field.cgi?id=94
	Adenocarcinoma (LUAD)	0.2136	0.1077	1.983	0.04738	0.115	0.01612	1.004	0.00662	-0.004666	0.005375	0.2532	0.09958	2.543	0.01099	0.1166	0.01655	1.004	0.007187	-0.006118	0.005216	medium	z4	continuous	48873	-	-	http://biobank.ctsu.ox.ac.uk/crystal/field.cgi?id=94
	Small Cell Carcinoma (SCLC)	0.06791	0.1174	0.5783	0.5631	0.1166	0.01459	1.003	0.006578	-0.004508	0.004987	0.1048	0.1346	0.7788	0.4361	0.1185	0.01735	1.002	0.007129	-0.008066	0.005343	medium	z4	continuous	48873	-	-	http://biobank.ctsu.ox.ac.uk/crystal/field.cgi?id=94
	Squamous Cell Carcinoma (LUSC)	0.1897	0.0978	1.94	0.05243	0.1183	0.01631	1.004	0.006689	-0.002059	0.004332	0.1888	0.1264	1.494	0.1352	0.1201	0.01722	1.004	0.006962	-0.001705	0.004906	medium	z4	continuous	48873	-	-	http://biobank.ctsu.ox.ac.uk/crystal/field.cgi?id=94
	Ever Smokers (>100 lifetime cigarettes)	0.1944	0.09663	2.012	0.04422	0.1251	0.01483	1	0.006454	-0.005793	0.004717	0.2349	0.1013	2.318	0.02043	0.1252	0.0175	1.001	0.007138	-0.006833	0.005089	medium	z4	continuous	48873	-	-	http://biobank.ctsu.ox.ac.uk/crystal/field.cgi?id=94
	Never Smokers (<100 lifetime cigarettes)	0.5331	0.4152	1.284	0.1992	0.1158	0.01485	1.006	0.006404	-0.005043	0.004494	0.5044	0.3383	1.491	0.136	0.1185	0.01659	1.005	0.007073	-0.005094	0.004797	medium	z4	continuous	48873	-	-	http://biobank.ctsu.ox.ac.uk/crystal/field.cgi?id=94
	Difficulty Concentrating During Worst Depression																					medium	nominal	binary	89025	61696	27329	http://biobank.ctsu.ox.ac.uk/crystal/field.cgi?id=20435
	Lung Cancer	0.2148	0.1039	2.067	0.03869	0.03168	0.00802	1.005	0.00664	-0.0004912	0.004774	0.3486	0.1534	2.272	0.02308	0.02297	0.007808	1.01	0.006756	-0.003125	0.005038	medium	nominal	binary	89025	61696	27329	http://biobank.ctsu.ox.ac.uk/crystal/field.cgi?id=20435
	Adenocarcinoma (LUAD)	0.1721	0.1208	1.425	0.1543	0.02963	0.007943	1.006	0.006555	0.002518	0.004549	0.2229	0.1707	1.306	0.1916	0.02246	0.008042	1.01	0.007016	0.002402	0.005129	medium	nominal	binary	89025	61696	27329	http://biobank.ctsu.ox.ac.uk/crystal/field.cgi?id=20435
	Small Cell Carcinoma (SCLC)	0.1313	0.1726	0.7609	0.4467	0.02855	0.00781	1.005	0.006475	0.004873	0.004691	0.2454	0.2568	0.9557	0.3392	0.02028	0.008298	1.009	0.006827	0.004861	0.005355	medium	nominal	binary	89025	61696	27329	http://biobank.ctsu.ox.ac.uk/crystal/field.cgi?id=20435
	Squamous Cell Carcinoma (LUSC)	0.1954	0.1457	1.341	0.18	0.03201	0.007998	1.005	0.006671	-0.001514	0.004781	0.3733	0.199	1.876	0.06061	0.02305	0.008324	1.009	0.00677	-0.004969	0.005048	medium	nominal	binary	89025	61696	27329	http://biobank.ctsu.ox.ac.uk/crystal/field.cgi?id=20435
	Ever Smokers (>100 lifetime cigarettes)	0.2174	0.1294	1.68	0.09297	0.03284	0.007807	1.003	0.00641	-7.117e-05	0.004445	0.347	0.1824	1.902	0.05718	0.02467	0.008189	1.006	0.006769	-0.002436	0.00494	medium	nominal	binary	89025	61696	27329	http://biobank.ctsu.ox.ac.uk/crystal/field.cgi?id=20435
	Never Smokers (<100 lifetime cigarettes)	-0.2843	0.4225	-0.6728	0.5011	0.02708	0.007575	1.008	0.006398	0.0005449	0.004723	-0.1309	0.4561	-0.2871	0.7741	0.01979	0.007916	1.011	0.006851	-0.0007089	0.00511	medium	nominal	binary	89025	61696	27329	http://biobank.ctsu.ox.ac.uk/crystal/field.cgi?id=20435
	Distance Between Home and Job Workplace																					high	nominal	continuous	267668	-	-	http://biobank.ctsu.ox.ac.uk/crystal/field.cgi?id=796
	Lung Cancer	0.05143	0.1066	0.4826	0.6294	0.01193	0.002901	1.004	0.006776	-0.005823	0.005127	0.1077	0.1241	0.8679	0.3854	0.01134	0.00295	1.005	0.006886	-0.006723	0.006036	high	nominal	continuous	267668	-	-	http://biobank.ctsu.ox.ac.uk/crystal/field.cgi?id=796
	Adenocarcinoma (LUAD)	0.05632	0.1347	0.4182	0.6758	0.01177	0.002857	1.005	0.006692	0.0003468	0.00503	0.1299	0.1416	0.9174	0.359	0.01112	0.002921	1.007	0.00676	-0.001911	0.005511	high	nominal	continuous	267668	-	-	http://biobank.ctsu.ox.ac.uk/crystal/field.cgi?id=796
	Small Cell Carcinoma (SCLC)	0.03343	0.1587	0.2106	0.8332	0.0114	0.002843	1.004	0.006658	-0.0001047	0.004852	-0.08811	0.201	-0.4383	0.6612	0.01048	0.002798	1.007	0.007149	0.00427	0.005361	high	nominal	continuous	267668	-	-	http://biobank.ctsu.ox.ac.uk/crystal/field.cgi?id=796
	Squamous Cell Carcinoma (LUSC)	0.03425	0.1377	0.2486	0.8037	0.01118	0.002854	1.006	0.00672	-0.009398	0.004667	0.06955	0.1697	0.4099	0.6819	0.01044	0.002849	1.008	0.006651	-0.01013	0.005219	high	nominal	continuous	267668	-	-	http://biobank.ctsu.ox.ac.uk/crystal/field.cgi?id=796
	Ever Smokers (>100 lifetime cigarettes)	0.1284	0.1356	0.9472	0.3435	0.01128	0.002838	1.006	0.006644	-0.01073	0.004888	0.2123	0.169	1.256	0.209	0.01047	0.002797	1.008	0.007049	-0.0122	0.005553	high	nominal	continuous	267668	-	-	http://biobank.ctsu.ox.ac.uk/crystal/field.cgi?id=796
	Never Smokers (<100 lifetime cigarettes)	-0.03883	0.4345	-0.08935	0.9288	0.01139	0.00285	1.005	0.006563	0.000335	0.005093	0.0116	0.407	0.02849	0.9773	0.0104	0.002836	1.008	0.006992	-0.0008714	0.005564	high	nominal	continuous	267668	-	-	http://biobank.ctsu.ox.ac.uk/crystal/field.cgi?id=796
	Drive Faster than Motorway Speed Limit																					high	z7	ordinal	501378	-	-	http://biobank.ctsu.ox.ac.uk/crystal/field.cgi?id=1100
	Lung Cancer	-0.0958	0.04248	-2.255	0.02411	0.06047	0.002745	1.02	0.009	-0.001948	0.006118	-0.1367	0.04631	-2.951	0.003171	0.05455	0.002753	1.024	0.009203	0.0004008	0.005416	high	z7	ordinal	501378	-	-	http://biobank.ctsu.ox.ac.uk/crystal/field.cgi?id=1100
	Adenocarcinoma (LUAD)	-0.09426	0.05302	-1.778	0.07546	0.0603	0.002752	1.021	0.009115	0.003751	0.005886	-0.1119	0.05811	-1.925	0.05421	0.05454	0.002639	1.024	0.009156	0.003224	0.00592	high	z7	ordinal	501378	-	-	http://biobank.ctsu.ox.ac.uk/crystal/field.cgi?id=1100
	Small Cell Carcinoma (SCLC)	-0.05213	0.06284	-0.8295	0.4068	0.06051	0.002905	1.02	0.008935	-0.006456	0.005477	-0.1089	0.07225	-1.507	0.1318	0.05474	0.002543	1.023	0.009112	-0.001348	0.005185	high	z7	ordinal	501378	-	-	http://biobank.ctsu.ox.ac.uk/crystal/field.cgi?id=1100
	Squamous Cell Carcinoma (LUSC)	-0.0526	0.05618	-0.9364	0.3491	0.06064	0.002724	1.019	0.009131	-0.005915	0.00596	-0.1048	0.06764	-1.55	0.1211	0.05486	0.002827	1.023	0.009887	-0.002633	0.006036	high	z7	ordinal	501378	-	-	http://biobank.ctsu.ox.ac.uk/crystal/field.cgi?id=1100
	Ever Smokers (>100 lifetime cigarettes)	-0.1075	0.055	-1.954	0.05074	0.06057	0.002807	1.02	0.008784	-0.0004945	0.006084	-0.1273	0.0622	-2.047	0.04064	0.05454	0.002513	1.024	0.009106	0.00059	0.005312	high	z7	ordinal	501378	-	-	http://biobank.ctsu.ox.ac.uk/crystal/field.cgi?id=1100
	Never Smokers (<100 lifetime cigarettes)	-0.06777	0.1809	-0.3747	0.7079	0.06016	0.00287	1.022	0.008882	-0.001794	0.005357	-0.1435	0.1794	-0.7998	0.4238	0.05414	0.00265	1.026	0.009441	-0.002709	0.005755	high	z7	ordinal	501378	-	-	http://biobank.ctsu.ox.ac.uk/crystal/field.cgi?id=1100
	Duration of Fitness Test																					high	nominal	ordinal	95129	-	-	http://biobank.ctsu.ox.ac.uk/crystal/field.cgi?id=6039
	Lung Cancer	-0.2932	0.1725	-1.7	0.08909	0.01851	0.009009	1.006	0.007067	-0.001306	0.004534	-0.3333	0.2058	-1.62	0.1053	0.01773	0.009612	1.006	0.007125	-0.001943	0.005456	high	nominal	ordinal	95129	-	-	http://biobank.ctsu.ox.ac.uk/crystal/field.cgi?id=6039
	Adenocarcinoma (LUAD)	-0.1752	0.1697	-1.032	0.3019	0.02024	0.008829	1.005	0.006873	0.0001249	0.004478	-0.1127	0.2013	-0.5599	0.5755	0.0187	0.009445	1.005	0.007244	-0.002309	0.005085	high	nominal	ordinal	95129	-	-	http://biobank.ctsu.ox.ac.uk/crystal/field.cgi?id=6039
	Small Cell Carcinoma (SCLC)	0.0006984	0.1879	0.003716	0.997	0.01908	0.009067	1.005	0.006895	-0.01237	0.004663	-0.001817	0.2358	-0.007705	0.9939	0.0179	0.009324	1.006	0.0068	-0.01269	0.004817	high	nominal	ordinal	95129	-	-	http://biobank.ctsu.ox.ac.uk/crystal/field.cgi?id=6039
	Squamous Cell Carcinoma (LUSC)	-0.3348	0.1915	-1.749	0.08031	0.01937	0.008513	1.004	0.006509	-0.0003817	0.00459	-0.3557	0.2347	-1.516	0.1295	0.01956	0.009161	1.004	0.006963	-0.0009401	0.005208	high	nominal	ordinal	95129	-	-	http://biobank.ctsu.ox.ac.uk/crystal/field.cgi?id=6039
	Ever Smokers (>100 lifetime cigarettes)	-0.2302	0.2011	-1.145	0.2524	0.01549	0.008979	1.008	0.007185	-0.005724	0.004764	-0.3459	0.2653	-1.304	0.1923	0.01528	0.009389	1.008	0.007024	-0.006087	0.005288	high	nominal	ordinal	95129	-	-	http://biobank.ctsu.ox.ac.uk/crystal/field.cgi?id=6039
	Never Smokers (<100 lifetime cigarettes)	0.003868	0.5032	0.007687	0.9939	0.02007	0.009238	1.003	0.007024	-0.005468	0.004411	0.0352	0.4651	0.07568	0.9397	0.01936	0.009434	1.004	0.006975	-0.005853	0.004661	high	nominal	ordinal	95129	-	-	http://biobank.ctsu.ox.ac.uk/crystal/field.cgi?id=6039
	Duration of Heavy Diy																					medium	z4	ordinal	215665	-	-	http://biobank.ctsu.ox.ac.uk/crystal/field.cgi?id=2634
	Lung Cancer	0.1137	0.07183	1.583	0.1134	0.03485	0.003591	1.003	0.007234	0.00405	0.00541	0.06706	0.08726	0.7685	0.4422	0.02955	0.003729	1.006	0.00774	0.007501	0.005359	medium	z4	ordinal	215665	-	-	http://biobank.ctsu.ox.ac.uk/crystal/field.cgi?id=2634
	Adenocarcinoma (LUAD)	0.02437	0.09008	0.2706	0.7867	0.03436	0.003562	1.004	0.007145	-0.001698	0.005293	-0.0426	0.1031	-0.4133	0.6794	0.02945	0.003801	1.006	0.007633	0.0016	0.005244	medium	z4	ordinal	215665	-	-	http://biobank.ctsu.ox.ac.uk/crystal/field.cgi?id=2634
	Small Cell Carcinoma (SCLC)	0.1678	0.1088	1.543	0.1229	0.03457	0.003564	1.004	0.006767	0.00388	0.004726	0.07721	0.1344	0.5746	0.5656	0.02957	0.003905	1.007	0.007891	0.007935	0.004997	medium	z4	ordinal	215665	-	-	http://biobank.ctsu.ox.ac.uk/crystal/field.cgi?id=2634
	Squamous Cell Carcinoma (LUSC)	0.1646	0.09976	1.65	0.09902	0.03524	0.003589	1.002	0.006948	0.002982	0.005089	0.1286	0.1312	0.9807	0.3267	0.03001	0.003805	1.005	0.007852	0.005742	0.005396	medium	z4	ordinal	215665	-	-	http://biobank.ctsu.ox.ac.uk/crystal/field.cgi?id=2634
	Ever Smokers (>100 lifetime cigarettes)	0.03876	0.08745	0.4432	0.6576	0.03607	0.003506	1.001	0.006977	0.00785	0.005453	-0.01304	0.117	-0.1115	0.9112	0.03068	0.003762	1.004	0.007706	0.01067	0.005843	medium	z4	ordinal	215665	-	-	http://biobank.ctsu.ox.ac.uk/crystal/field.cgi?id=2634
	Never Smokers (<100 lifetime cigarettes)	-0.02894	0.2781	-0.104	0.9171	0.03524	0.003544	1.002	0.00712	0.00111	0.004864	-0.1246	0.2648	-0.4705	0.638	0.03023	0.003802	1.005	0.007953	0.004625	0.00507	medium	z4	ordinal	215665	-	-	http://biobank.ctsu.ox.ac.uk/crystal/field.cgi?id=2634
	Duration of Light Diy																					medium	z7	ordinal	215665	-	-	http://biobank.ctsu.ox.ac.uk/crystal/field.cgi?id=1021
	Lung Cancer	0.1356	0.06156	2.202	0.02765	0.03731	0.003457	0.9963	0.007568	-0.002985	0.005142	0.1361	0.06707	2.029	0.04243	0.03285	0.003413	1	0.007723	-0.001903	0.005252	medium	z7	ordinal	215665	-	-	http://biobank.ctsu.ox.ac.uk/crystal/field.cgi?id=1021
	Adenocarcinoma (LUAD)	0.05972	0.07048	0.8474	0.3968	0.03685	0.003439	0.9961	0.007769	-0.001543	0.00492	0.03355	0.07933	0.4229	0.6723	0.03262	0.003262	0.9994	0.00758	-0.0005996	0.005203	medium	z7	ordinal	215665	-	-	http://biobank.ctsu.ox.ac.uk/crystal/field.cgi?id=1021
	Small Cell Carcinoma (SCLC)	0.2227	0.09779	2.277	0.02277	0.03647	0.003429	0.9975	0.007491	-0.004247	0.00474	0.2729	0.1125	2.425	0.01533	0.03219	0.003255	1.001	0.007797	-0.00586	0.00496	medium	z7	ordinal	215665	-	-	http://biobank.ctsu.ox.ac.uk/crystal/field.cgi?id=1021
	Squamous Cell Carcinoma (LUSC)	0.1752	0.0812	2.158	0.03093	0.03636	0.003147	0.9974	0.007103	-0.005188	0.004942	0.1778	0.09938	1.789	0.07355	0.03205	0.003399	1.001	0.007654	-0.003804	0.005131	medium	z7	ordinal	215665	-	-	http://biobank.ctsu.ox.ac.uk/crystal/field.cgi?id=1021
	Ever Smokers (>100 lifetime cigarettes)	0.1306	0.0812	1.609	0.1077	0.03672	0.003373	0.9978	0.007363	-0.00107	0.005259	0.135	0.08913	1.514	0.13	0.03212	0.003208	1.002	0.007631	-0.001078	0.005307	medium	z7	ordinal	215665	-	-	http://biobank.ctsu.ox.ac.uk/crystal/field.cgi?id=1021
	Never Smokers (<100 lifetime cigarettes)	-0.0547	0.2446	-0.2236	0.823	0.03568	0.003261	0.9991	0.007414	0.00197	0.004849	0.04224	0.2074	0.2037	0.8386	0.0315	0.003232	1.002	0.007711	0.001267	0.004826	medium	z7	ordinal	215665	-	-	http://biobank.ctsu.ox.ac.uk/crystal/field.cgi?id=1021
	Duration of Moderate Activity																					high	z7	ordinal	418110	-	-	http://biobank.ctsu.ox.ac.uk/crystal/field.cgi?id=894
	Lung Cancer	0.2071	0.06237	3.32	0.0009012	0.0316	0.002229	1.008	0.007903	-0.001662	0.005338	0.1644	0.06445	2.55	0.01076	0.02879	0.002306	1.007	0.008091	0.002891	0.005554	high	z7	ordinal	418110	-	-	http://biobank.ctsu.ox.ac.uk/crystal/field.cgi?id=894
	Adenocarcinoma (LUAD)	0.1337	0.06077	2.2	0.02777	0.03159	0.002223	1.007	0.007965	-0.003151	0.005061	0.1083	0.07199	1.504	0.1325	0.02845	0.002172	1.008	0.007811	-0.002561	0.005318	high	z7	ordinal	418110	-	-	http://biobank.ctsu.ox.ac.uk/crystal/field.cgi?id=894
	Small Cell Carcinoma (SCLC)	0.2182	0.08988	2.427	0.01521	0.03139	0.002232	1.007	0.007937	-0.001614	0.005025	0.2125	0.1066	1.993	0.04621	0.02804	0.002279	1.009	0.007957	-0.0004657	0.00521	high	z7	ordinal	418110	-	-	http://biobank.ctsu.ox.ac.uk/crystal/field.cgi?id=894
	Squamous Cell Carcinoma (LUSC)	0.2491	0.07479	3.33	0.0008684	0.03198	0.002341	1.006	0.008311	0.0004934	0.005066	0.1751	0.088	1.99	0.04664	0.02883	0.002373	1.007	0.008185	0.005921	0.005273	high	z7	ordinal	418110	-	-	http://biobank.ctsu.ox.ac.uk/crystal/field.cgi?id=894
	Ever Smokers (>100 lifetime cigarettes)	0.1281	0.06721	1.907	0.05658	0.03157	0.002395	1.008	0.008516	-0.002343	0.005021	0.1	0.07393	1.353	0.176	0.02887	0.00233	1.008	0.008022	0.0004373	0.00507	high	z7	ordinal	418110	-	-	http://biobank.ctsu.ox.ac.uk/crystal/field.cgi?id=894
	Never Smokers (<100 lifetime cigarettes)	-0.109	0.2159	-0.5047	0.6137	0.03134	0.002159	1.01	0.007668	0.003616	0.004736	-0.1628	0.2257	-0.7215	0.4706	0.02832	0.002255	1.01	0.007638	0.005056	0.005203	high	z7	ordinal	418110	-	-	http://biobank.ctsu.ox.ac.uk/crystal/field.cgi?id=894
	Duration of Other Exercises																					medium	nominal	ordinal	245841	-	-	http://biobank.ctsu.ox.ac.uk/crystal/field.cgi?id=3647
	Lung Cancer	0.04163	0.07667	0.543	0.5872	0.01949	0.002765	1.001	0.00653	0.005529	0.004542	-0.00377	0.08732	-0.04317	0.9656	0.0182	0.002984	1.002	0.00734	0.00662	0.004811	medium	nominal	ordinal	245841	-	-	http://biobank.ctsu.ox.ac.uk/crystal/field.cgi?id=3647
	Adenocarcinoma (LUAD)	0.006502	0.09133	0.07118	0.9433	0.01829	0.002728	1.003	0.006676	0.005925	0.004378	-0.0396	0.09975	-0.397	0.6913	0.01727	0.003013	1.003	0.007275	0.006311	0.004675	medium	nominal	ordinal	245841	-	-	http://biobank.ctsu.ox.ac.uk/crystal/field.cgi?id=3647
	Small Cell Carcinoma (SCLC)	0.0984	0.1107	0.8892	0.3739	0.01907	0.002787	1.002	0.006674	0.0008984	0.004696	0.04324	0.1281	0.3375	0.7358	0.01839	0.003008	1.001	0.007293	0.002767	0.00466	medium	nominal	ordinal	245841	-	-	http://biobank.ctsu.ox.ac.uk/crystal/field.cgi?id=3647
	Squamous Cell Carcinoma (LUSC)	0.01247	0.1078	0.1156	0.9079	0.01951	0.002832	1.001	0.006785	0.0051	0.004597	-0.02229	0.1279	-0.1743	0.8617	0.01845	0.003099	1.001	0.007303	0.005877	0.004791	medium	nominal	ordinal	245841	-	-	http://biobank.ctsu.ox.ac.uk/crystal/field.cgi?id=3647
	Ever Smokers (>100 lifetime cigarettes)	-0.1119	0.09648	-1.16	0.246	0.01899	0.002752	1.002	0.006568	0.009604	0.004945	-0.1342	0.1147	-1.17	0.2421	0.01802	0.00303	1.001	0.007163	0.008364	0.004713	medium	nominal	ordinal	245841	-	-	http://biobank.ctsu.ox.ac.uk/crystal/field.cgi?id=3647
	Never Smokers (<100 lifetime cigarettes)	0.3293	0.3589	0.9176	0.3589	0.01885	0.002752	1.002	0.006652	-0.002592	0.004625	0.1955	0.2909	0.6723	0.5014	0.01789	0.003027	1.003	0.007218	-0.00264	0.004956	medium	nominal	ordinal	245841	-	-	http://biobank.ctsu.ox.ac.uk/crystal/field.cgi?id=3647
	Duration of Strenuous Sports																					medium	nominal	ordinal	53706	-	-	http://biobank.ctsu.ox.ac.uk/crystal/field.cgi?id=1001
	Lung Cancer	-0.05842	0.136	-0.4295	0.6675	0.02705	0.01275	0.9939	0.007076	0.003251	0.005064	-0.06294	0.1629	-0.3865	0.6992	0.0237	0.0136	0.9942	0.007465	0.003962	0.00497	medium	nominal	ordinal	53706	-	-	http://biobank.ctsu.ox.ac.uk/crystal/field.cgi?id=1001
	Adenocarcinoma (LUAD)	-0.1403	0.1785	-0.7859	0.4319	0.02767	0.01266	0.9943	0.007133	0.003025	0.004665	-0.1392	0.2058	-0.6766	0.4987	0.02318	0.01367	0.9948	0.007706	0.003013	0.005026	medium	nominal	ordinal	53706	-	-	http://biobank.ctsu.ox.ac.uk/crystal/field.cgi?id=1001
	Small Cell Carcinoma (SCLC)	0.06686	0.1998	0.3346	0.7379	0.02947	0.01264	0.9919	0.00721	0.001091	0.004933	0.07132	0.2455	0.2906	0.7714	0.02551	0.01415	0.9918	0.007879	0.003098	0.00525	medium	nominal	ordinal	53706	-	-	http://biobank.ctsu.ox.ac.uk/crystal/field.cgi?id=1001
	Squamous Cell Carcinoma (LUSC)	-0.2708	0.1818	-1.489	0.1365	0.02886	0.01366	0.9919	0.007359	0.009307	0.004472	-0.4505	0.257	-1.753	0.07956	0.02567	0.01384	0.9919	0.007457	0.01099	0.004687	medium	nominal	ordinal	53706	-	-	http://biobank.ctsu.ox.ac.uk/crystal/field.cgi?id=1001
	Ever Smokers (>100 lifetime cigarettes)	-0.2841	0.1928	-1.473	0.1406	0.02618	0.01217	0.9947	0.006917	0.005287	0.004873	-0.2617	0.2275	-1.15	0.2501	0.02372	0.01379	0.9942	0.007804	0.004505	0.005126	medium	nominal	ordinal	53706	-	-	http://biobank.ctsu.ox.ac.uk/crystal/field.cgi?id=1001
	Never Smokers (<100 lifetime cigarettes)	-0.4272	0.6083	-0.7023	0.4825	0.0312	0.01261	0.992	0.00713	0.004548	0.004645	-0.504	0.6039	-0.8346	0.4039	0.0267	0.01402	0.9925	0.007881	0.005491	0.004906	medium	nominal	ordinal	53706	-	-	http://biobank.ctsu.ox.ac.uk/crystal/field.cgi?id=1001
	Duration of Vigorous Activity																					high	z7	continuous	304668	-	-	http://biobank.ctsu.ox.ac.uk/crystal/field.cgi?id=914
	Lung Cancer	0.1814	0.05642	3.216	0.001301	0.03678	0.003046	0.9871	0.007482	0.004277	0.004601	0.1042	0.06525	1.597	0.1102	0.03455	0.003272	0.9885	0.007447	0.008561	0.004926	high	z7	continuous	304668	-	-	http://biobank.ctsu.ox.ac.uk/crystal/field.cgi?id=914
	Adenocarcinoma (LUAD)	0.06209	0.06363	0.9759	0.3291	0.03708	0.003111	0.9865	0.007758	0.006848	0.004723	-0.0005415	0.07744	-0.006992	0.9944	0.03497	0.003256	0.9879	0.00724	0.007965	0.005279	high	z7	continuous	304668	-	-	http://biobank.ctsu.ox.ac.uk/crystal/field.cgi?id=914
	Small Cell Carcinoma (SCLC)	0.1949	0.08654	2.252	0.02429	0.03776	0.003149	0.9842	0.007436	-0.001081	0.004887	0.1372	0.1033	1.328	0.1842	0.03573	0.003253	0.9854	0.00721	0.002098	0.005184	high	z7	continuous	304668	-	-	http://biobank.ctsu.ox.ac.uk/crystal/field.cgi?id=914
	Squamous Cell Carcinoma (LUSC)	0.3349	0.07518	4.454	8.429e-06	0.03716	0.002934	0.9876	0.007434	-0.003443	0.00471	0.305	0.08735	3.492	0.0004797	0.03527	0.003336	0.9887	0.007632	-0.002006	0.004768	high	z7	continuous	304668	-	-	http://biobank.ctsu.ox.ac.uk/crystal/field.cgi?id=914
	Ever Smokers (>100 lifetime cigarettes)	0.1248	0.07375	1.693	0.09052	0.03716	0.003148	0.9864	0.007765	0.003835	0.004982	0.08113	0.08537	0.9504	0.3419	0.0351	0.003327	0.9877	0.007439	0.006357	0.005255	high	z7	continuous	304668	-	-	http://biobank.ctsu.ox.ac.uk/crystal/field.cgi?id=914
	Never Smokers (<100 lifetime cigarettes)	0.29	0.2567	1.13	0.2585	0.03781	0.003226	0.9842	0.007772	-0.002565	0.004719	0.1775	0.2119	0.8375	0.4023	0.03591	0.003242	0.985	0.007388	-0.003404	0.005361	high	z7	continuous	304668	-	-	http://biobank.ctsu.ox.ac.uk/crystal/field.cgi?id=914
	Duration of Walks																					high	z7	continuous	480068	-	-	http://biobank.ctsu.ox.ac.uk/crystal/field.cgi?id=874
	Lung Cancer	0.1687	0.04767	3.538	0.0004029	0.04552	0.002574	1.006	0.008335	-0.001783	0.005711	0.1727	0.05672	3.045	0.00233	0.04065	0.002607	1.009	0.008493	-0.003181	0.006045	high	z7	continuous	480068	-	-	http://biobank.ctsu.ox.ac.uk/crystal/field.cgi?id=874
	Adenocarcinoma (LUAD)	0.1167	0.05505	2.119	0.03406	0.04527	0.002606	1.006	0.008505	-0.003261	0.00555	0.1189	0.06528	1.821	0.06854	0.04044	0.002463	1.009	0.008405	-0.004854	0.005968	high	z7	continuous	480068	-	-	http://biobank.ctsu.ox.ac.uk/crystal/field.cgi?id=874
	Small Cell Carcinoma (SCLC)	0.104	0.07273	1.429	0.1529	0.04484	0.002629	1.008	0.00847	0.00419	0.005285	0.08336	0.08291	1.005	0.3147	0.04021	0.002408	1.01	0.008391	0.003533	0.005015	high	z7	continuous	480068	-	-	http://biobank.ctsu.ox.ac.uk/crystal/field.cgi?id=874
	Squamous Cell Carcinoma (LUSC)	0.1814	0.05821	3.116	0.00183	0.04437	0.002564	1.008	0.008387	0.005044	0.005461	0.1459	0.08077	1.806	0.07084	0.03948	0.002587	1.011	0.008821	0.007554	0.005869	high	z7	continuous	480068	-	-	http://biobank.ctsu.ox.ac.uk/crystal/field.cgi?id=874
	Ever Smokers (>100 lifetime cigarettes)	0.1444	0.05631	2.565	0.01032	0.04544	0.002588	1.006	0.008277	-0.002947	0.005018	0.1494	0.07251	2.06	0.03939	0.0408	0.002494	1.008	0.00865	-0.002858	0.005762	high	z7	continuous	480068	-	-	http://biobank.ctsu.ox.ac.uk/crystal/field.cgi?id=874
	Never Smokers (<100 lifetime cigarettes)	-0.2461	0.2587	-0.9514	0.3414	0.0448	0.002562	1.008	0.008449	0.01181	0.005064	-0.1869	0.1949	-0.9589	0.3376	0.04029	0.002494	1.009	0.008586	0.00911	0.005472	high	z7	continuous	480068	-	-	http://biobank.ctsu.ox.ac.uk/crystal/field.cgi?id=874
	Duration of Worst Depression																					medium	nominal	ordinal	89025	-	-	http://biobank.ctsu.ox.ac.uk/crystal/field.cgi?id=20438
	Lung Cancer	0.09826	0.09124	1.077	0.2815	0.031	0.00759	1.008	0.007304	-0.002644	0.005083	0.1201	0.1337	0.8989	0.3687	0.02335	0.007238	1.012	0.00724	-0.001611	0.005375	medium	nominal	ordinal	89025	-	-	http://biobank.ctsu.ox.ac.uk/crystal/field.cgi?id=20438
	Adenocarcinoma (LUAD)	0.005496	0.1124	0.04891	0.961	0.02977	0.00748	1.009	0.007139	0.004374	0.005023	-0.00767	0.1489	-0.05153	0.9589	0.02221	0.007054	1.013	0.007157	0.004767	0.005129	medium	nominal	ordinal	89025	-	-	http://biobank.ctsu.ox.ac.uk/crystal/field.cgi?id=20438
	Small Cell Carcinoma (SCLC)	-0.02437	0.1563	-0.1559	0.8761	0.02803	0.00729	1.01	0.00733	0.002229	0.0043	0.01942	0.2	0.0971	0.9226	0.02027	0.00724	1.014	0.007199	0.00292	0.004401	medium	nominal	ordinal	89025	-	-	http://biobank.ctsu.ox.ac.uk/crystal/field.cgi?id=20438
	Squamous Cell Carcinoma (LUSC)	0.3062	0.1421	2.155	0.03113	0.02992	0.007829	1.009	0.007566	-0.01141	0.005008	0.3964	0.2031	1.952	0.05097	0.0222	0.007868	1.012	0.007698	-0.009711	0.005332	medium	nominal	ordinal	89025	-	-	http://biobank.ctsu.ox.ac.uk/crystal/field.cgi?id=20438
	Ever Smokers (>100 lifetime cigarettes)	0.06821	0.1251	0.5452	0.5856	0.03152	0.007292	1.008	0.0071	-0.003328	0.005279	0.08678	0.1771	0.4899	0.6242	0.0236	0.00681	1.012	0.007082	-0.0005786	0.005673	medium	nominal	ordinal	89025	-	-	http://biobank.ctsu.ox.ac.uk/crystal/field.cgi?id=20438
	Never Smokers (<100 lifetime cigarettes)	0.1668	0.4504	0.3705	0.711	0.02998	0.007291	1.008	0.007035	0.00371	0.004705	0.2573	0.4697	0.5478	0.5838	0.02252	0.00694	1.012	0.007033	0.000317	0.005169	medium	nominal	ordinal	89025	-	-	http://biobank.ctsu.ox.ac.uk/crystal/field.cgi?id=20438
	Duration Walking for Pleasure																					medium	z4	ordinal	359871	-	-	http://biobank.ctsu.ox.ac.uk/crystal/field.cgi?id=981
	Lung Cancer	-0.2233	0.06334	-3.525	0.0004234	0.0243	0.00211	1.003	0.006906	0.004502	0.005416	-0.2184	0.07339	-2.975	0.002927	0.02182	0.002234	1.001	0.007221	0.00257	0.004994	medium	z4	ordinal	359871	-	-	http://biobank.ctsu.ox.ac.uk/crystal/field.cgi?id=981
	Adenocarcinoma (LUAD)	-0.177	0.08123	-2.179	0.02932	0.02385	0.00211	1.004	0.006904	0.001717	0.005785	-0.2091	0.09271	-2.256	0.0241	0.0218	0.002219	1.001	0.006953	0.001769	0.005647	medium	z4	ordinal	359871	-	-	http://biobank.ctsu.ox.ac.uk/crystal/field.cgi?id=981
	Small Cell Carcinoma (SCLC)	-0.183	0.09522	-1.922	0.05463	0.02494	0.002263	1.002	0.007166	-0.005141	0.004728	-0.1533	0.1064	-1.44	0.1497	0.02287	0.00225	0.9979	0.006965	-0.007039	0.004263	medium	z4	ordinal	359871	-	-	http://biobank.ctsu.ox.ac.uk/crystal/field.cgi?id=981
	Squamous Cell Carcinoma (LUSC)	-0.2289	0.08914	-2.568	0.01023	0.02335	0.002229	1.005	0.00714	0.002148	0.005644	-0.1442	0.1105	-1.305	0.1919	0.02112	0.002309	1.003	0.007225	-0.001354	0.005743	medium	z4	ordinal	359871	-	-	http://biobank.ctsu.ox.ac.uk/crystal/field.cgi?id=981
	Ever Smokers (>100 lifetime cigarettes)	-0.1531	0.08364	-1.83	0.06727	0.02443	0.002259	1.002	0.007079	-0.003473	0.005203	-0.1784	0.1017	-1.754	0.07941	0.02225	0.002275	0.9993	0.006647	-0.003958	0.005449	medium	z4	ordinal	359871	-	-	http://biobank.ctsu.ox.ac.uk/crystal/field.cgi?id=981
	Never Smokers (<100 lifetime cigarettes)	-0.03508	0.2139	-0.1641	0.8697	0.02424	0.002266	1.002	0.006718	0.00115	0.004443	-0.06313	0.2058	-0.3067	0.759	0.0221	0.002182	0.9996	0.006762	0.0004154	0.004683	medium	z4	ordinal	359871	-	-	http://biobank.ctsu.ox.ac.uk/crystal/field.cgi?id=981
	Ease of Skin Tanning																					low	NA	ordinal	498368	-	-	http://biobank.ctsu.ox.ac.uk/crystal/field.cgi?id=1727
	Lung Cancer	-0.09724	0.03407	-2.854	0.004312	0.2009	0.08623	0.9804	0.1237	0.002581	0.006012	-0.09782	0.04278	-2.287	0.02222	0.1288	0.05483	1.005	0.1267	-0.002054	0.006242	low	NA	ordinal	498368	-	-	http://biobank.ctsu.ox.ac.uk/crystal/field.cgi?id=1727
	Adenocarcinoma (LUAD)	-0.08803	0.03909	-2.252	0.02432	0.2006	0.08587	0.9519	0.1179	0.005476	0.007497	-0.06656	0.06361	-1.046	0.2954	0.1289	0.05403	0.9727	0.1167	-0.0008295	0.007245	low	NA	ordinal	498368	-	-	http://biobank.ctsu.ox.ac.uk/crystal/field.cgi?id=1727
	Small Cell Carcinoma (SCLC)	-0.06861	0.04841	-1.417	0.1564	0.1969	0.08415	0.9899	0.1193	-0.003264	0.005927	-0.07705	0.05982	-1.288	0.1978	0.1279	0.05367	1.012	0.1262	-0.004561	0.006195	low	NA	ordinal	498368	-	-	http://biobank.ctsu.ox.ac.uk/crystal/field.cgi?id=1727
	Squamous Cell Carcinoma (LUSC)	-0.08003	0.03817	-2.096	0.03604	0.1887	0.07729	0.9774	0.111	-0.00954	0.005227	-0.07527	0.04448	-1.692	0.09058	0.1277	0.05128	0.9884	0.1108	-0.01078	0.00582	low	NA	ordinal	498368	-	-	http://biobank.ctsu.ox.ac.uk/crystal/field.cgi?id=1727
	Ever Smokers (>100 lifetime cigarettes)	-0.03247	0.04736	-0.6855	0.493	0.1946	0.08364	0.9939	0.1209	0.002385	0.007646	-0.04161	0.05953	-0.6991	0.4845	0.1288	0.05495	1.01	0.1281	-0.00121	0.006057	low	NA	ordinal	498368	-	-	http://biobank.ctsu.ox.ac.uk/crystal/field.cgi?id=1727
	Never Smokers (<100 lifetime cigarettes)	-0.1155	0.2085	-0.5537	0.5798	0.1954	0.08405	0.9936	0.1223	0.0003513	0.00833	-0.0775	0.2571	-0.3014	0.7631	0.1265	0.05419	1.01	0.128	0.001536	0.00969	low	NA	ordinal	498368	-	-	http://biobank.ctsu.ox.ac.uk/crystal/field.cgi?id=1727
	Ever Depressed for a Whole Week																					high	z7	binary	214348	125959	88389	http://biobank.ctsu.ox.ac.uk/crystal/field.cgi?id=4598
	Lung Cancer	0.07723	0.05568	1.387	0.1654	0.06618	0.005163	0.9848	0.006855	0.003477	0.005412	0.01859	0.06524	0.2849	0.7757	0.05848	0.005179	0.988	0.007198	0.005992	0.005308	high	z7	binary	214348	125959	88389	http://biobank.ctsu.ox.ac.uk/crystal/field.cgi?id=4598
	Adenocarcinoma (LUAD)	0.05167	0.06831	0.7564	0.4494	0.06531	0.005223	0.9873	0.00686	-0.00239	0.005322	-0.03486	0.0764	-0.4563	0.6482	0.05812	0.005181	0.9904	0.007215	0.0005971	0.005633	high	z7	binary	214348	125959	88389	http://biobank.ctsu.ox.ac.uk/crystal/field.cgi?id=4598
	Small Cell Carcinoma (SCLC)	0.07635	0.08872	0.8606	0.3894	0.06449	0.00547	0.9878	0.007366	0.004745	0.005031	0.035	0.09904	0.3534	0.7238	0.05685	0.004947	0.9912	0.007007	0.007603	0.004915	high	z7	binary	214348	125959	88389	http://biobank.ctsu.ox.ac.uk/crystal/field.cgi?id=4598
	Squamous Cell Carcinoma (LUSC)	0.07943	0.07191	1.105	0.2693	0.0664	0.0051	0.9857	0.007069	0.005374	0.004874	0.0069	0.08986	0.07678	0.9388	0.05869	0.005135	0.9893	0.007348	0.007048	0.004843	high	z7	binary	214348	125959	88389	http://biobank.ctsu.ox.ac.uk/crystal/field.cgi?id=4598
	Ever Smokers (>100 lifetime cigarettes)	0.09407	0.07171	1.312	0.1896	0.06419	0.005331	0.988	0.007203	-0.003468	0.005462	0.02904	0.0912	0.3185	0.7501	0.05727	0.005038	0.9899	0.006914	0.0003115	0.005795	high	z7	binary	214348	125959	88389	http://biobank.ctsu.ox.ac.uk/crystal/field.cgi?id=4598
	Never Smokers (<100 lifetime cigarettes)	-0.0129	0.2013	-0.0641	0.9489	0.06472	0.005279	0.9885	0.007064	0.004973	0.004548	-0.08829	0.2007	-0.4399	0.66	0.05756	0.004989	0.9913	0.007193	0.005268	0.004914	high	z7	binary	214348	125959	88389	http://biobank.ctsu.ox.ac.uk/crystal/field.cgi?id=4598
	Ever Had Period Extreme Irritability																					high	z7	binary	157331	40283	117048	http://biobank.ctsu.ox.ac.uk/crystal/field.cgi?id=20502
	Lung Cancer	0.1641	0.05943	2.761	0.005764	0.05931	0.005106	1.002	0.007442	-0.002376	0.00516	0.09949	0.06955	1.431	0.1526	0.05283	0.006075	1.006	0.008398	0.002186	0.005569	high	z7	binary	157331	40283	117048	http://biobank.ctsu.ox.ac.uk/crystal/field.cgi?id=20502
	Adenocarcinoma (LUAD)	0.121	0.07384	1.639	0.1012	0.05656	0.005077	1.006	0.007322	-0.005488	0.005203	0.06031	0.07866	0.7667	0.4432	0.05009	0.005781	1.009	0.00806	-0.002168	0.005431	high	z7	binary	157331	40283	117048	http://biobank.ctsu.ox.ac.uk/crystal/field.cgi?id=20502
	Small Cell Carcinoma (SCLC)	0.009922	0.09029	0.1099	0.9125	0.0582	0.004991	1.003	0.007266	0.009856	0.004752	-0.1052	0.1223	-0.8605	0.3895	0.05152	0.005675	1.007	0.007697	0.01466	0.005324	high	z7	binary	157331	40283	117048	http://biobank.ctsu.ox.ac.uk/crystal/field.cgi?id=20502
	Squamous Cell Carcinoma (LUSC)	0.215	0.07413	2.901	0.003723	0.05758	0.005261	1.005	0.007545	-0.006649	0.005015	0.1047	0.09405	1.114	0.2655	0.0513	0.005978	1.008	0.008033	-0.0008949	0.00496	high	z7	binary	157331	40283	117048	http://biobank.ctsu.ox.ac.uk/crystal/field.cgi?id=20502
	Ever Smokers (>100 lifetime cigarettes)	0.1233	0.07251	1.7	0.08911	0.05896	0.004935	1.003	0.007645	-0.003901	0.004806	0.06563	0.09045	0.7256	0.4681	0.05271	0.005567	1.006	0.007903	9.079e-05	0.005341	high	z7	binary	157331	40283	117048	http://biobank.ctsu.ox.ac.uk/crystal/field.cgi?id=20502
	Never Smokers (<100 lifetime cigarettes)	0.006646	0.2334	0.02848	0.9773	0.05737	0.005046	1.004	0.007091	0.00189	0.004891	-0.1154	0.2332	-0.4948	0.6208	0.05141	0.005694	1.007	0.007668	0.005394	0.00549	high	z7	binary	157331	40283	117048	http://biobank.ctsu.ox.ac.uk/crystal/field.cgi?id=20502
	Ever Had Prolonged Feelings of Sadness or Depression																					high	z7	binary	157331	85939	71392	http://biobank.ctsu.ox.ac.uk/crystal/field.cgi?id=20446
	Lung Cancer	0.1364	0.06356	2.146	0.03186	0.05831	0.005058	0.9972	0.006722	-0.007743	0.005627	0.1132	0.0766	1.478	0.1395	0.05042	0.00472	1.001	0.007025	-0.003791	0.006109	high	z7	binary	157331	85939	71392	http://biobank.ctsu.ox.ac.uk/crystal/field.cgi?id=20446
	Adenocarcinoma (LUAD)	0.1416	0.0777	1.823	0.06834	0.05853	0.004894	0.9971	0.006627	-0.008332	0.005229	0.1397	0.08667	1.612	0.107	0.05076	0.004746	1	0.006957	-0.007642	0.005593	high	z7	binary	157331	85939	71392	http://biobank.ctsu.ox.ac.uk/crystal/field.cgi?id=20446
	Small Cell Carcinoma (SCLC)	0.1831	0.09942	1.842	0.06546	0.05942	0.004484	0.9948	0.006181	-0.009359	0.005368	0.1453	0.117	1.242	0.2144	0.05142	0.005198	0.9988	0.007378	-0.004463	0.005389	high	z7	binary	157331	85939	71392	http://biobank.ctsu.ox.ac.uk/crystal/field.cgi?id=20446
	Squamous Cell Carcinoma (LUSC)	0.07554	0.0805	0.9383	0.3481	0.05915	0.005005	0.9959	0.00664	0.000919	0.005083	0.02199	0.1018	0.2161	0.8289	0.05057	0.004586	1.001	0.006764	0.003446	0.005248	high	z7	binary	157331	85939	71392	http://biobank.ctsu.ox.ac.uk/crystal/field.cgi?id=20446
	Ever Smokers (>100 lifetime cigarettes)	0.09711	0.07512	1.293	0.1961	0.05761	0.004715	0.9979	0.006327	-0.01003	0.00546	0.05357	0.1014	0.5284	0.5972	0.04988	0.005118	1.001	0.007386	-0.00609	0.006003	high	z7	binary	157331	85939	71392	http://biobank.ctsu.ox.ac.uk/crystal/field.cgi?id=20446
	Never Smokers (<100 lifetime cigarettes)	0.2689	0.2892	0.9296	0.3526	0.05718	0.004685	0.9972	0.006458	-0.003133	0.004759	0.2982	0.2656	1.123	0.2615	0.04891	0.00482	1.001	0.006957	-0.002487	0.005089	high	z7	binary	157331	85939	71392	http://biobank.ctsu.ox.ac.uk/crystal/field.cgi?id=20446
	Ever Highly Irritable/Argumentative for 2 Days																					high	z4	binary	214348	39621	174727	http://biobank.ctsu.ox.ac.uk/crystal/field.cgi?id=4653
	Lung Cancer	0.2834	0.0729	3.887	0.0001014	0.05073	0.005308	0.9932	0.00812	0.002751	0.005816	0.2271	0.07603	2.987	0.002816	0.04225	0.004824	0.9991	0.00734	0.007186	0.005922	high	z4	binary	214348	39621	174727	http://biobank.ctsu.ox.ac.uk/crystal/field.cgi?id=4653
	Adenocarcinoma (LUAD)	0.2309	0.08045	2.87	0.004111	0.05007	0.005309	0.9938	0.007998	-0.006511	0.005283	0.1527	0.0876	1.743	0.08129	0.04213	0.004809	0.9992	0.007182	-0.002616	0.005224	high	z4	binary	214348	39621	174727	http://biobank.ctsu.ox.ac.uk/crystal/field.cgi?id=4653
	Small Cell Carcinoma (SCLC)	0.2734	0.09441	2.896	0.00378	0.04977	0.005554	0.996	0.007821	0.0002695	0.00485	0.2249	0.1199	1.876	0.0607	0.04148	0.004946	1.002	0.007451	0.002332	0.005338	high	z4	binary	214348	39621	174727	http://biobank.ctsu.ox.ac.uk/crystal/field.cgi?id=4653
	Squamous Cell Carcinoma (LUSC)	0.319	0.09329	3.419	0.0006286	0.04896	0.00524	0.9963	0.007806	0.001604	0.00545	0.2345	0.1093	2.145	0.03192	0.04134	0.004967	1.001	0.007595	0.005275	0.005467	high	z4	binary	214348	39621	174727	http://biobank.ctsu.ox.ac.uk/crystal/field.cgi?id=4653
	Ever Smokers (>100 lifetime cigarettes)	0.2891	0.08954	3.229	0.001243	0.04923	0.005515	0.9965	0.007981	-0.005594	0.005237	0.2657	0.1084	2.451	0.01426	0.04113	0.004867	1.002	0.007296	-0.001957	0.005569	high	z4	binary	214348	39621	174727	http://biobank.ctsu.ox.ac.uk/crystal/field.cgi?id=4653
	Never Smokers (<100 lifetime cigarettes)	-0.1165	0.2531	-0.4603	0.6453	0.04834	0.005283	0.9973	0.008066	0.00488	0.004991	-0.2505	0.2734	-0.9161	0.3596	0.04126	0.004777	1.002	0.007179	0.008834	0.004896	high	z4	binary	214348	39621	174727	http://biobank.ctsu.ox.ac.uk/crystal/field.cgi?id=4653
	Ever Manic/Hyper for 2 Days																					medium	nominal	binary	214348	13092	201256	http://biobank.ctsu.ox.ac.uk/crystal/field.cgi?id=4642
	Lung Cancer	0.1141	0.09966	1.145	0.2522	0.0175	0.004555	1.002	0.00682	0.005129	0.004917	0.03796	0.1121	0.3387	0.7348	0.01605	0.004852	0.999	0.00773	0.005346	0.005444	medium	nominal	binary	214348	13092	201256	http://biobank.ctsu.ox.ac.uk/crystal/field.cgi?id=4642
	Adenocarcinoma (LUAD)	-0.002018	0.1176	-0.01716	0.9863	0.01783	0.004453	1.001	0.006672	0.002082	0.004799	-0.09457	0.134	-0.7057	0.4804	0.01629	0.00484	0.999	0.007528	0.002143	0.00539	medium	nominal	binary	214348	13092	201256	http://biobank.ctsu.ox.ac.uk/crystal/field.cgi?id=4642
	Small Cell Carcinoma (SCLC)	0.1026	0.1452	0.7069	0.4796	0.01827	0.004732	1	0.007601	0.004952	0.004863	-0.04601	0.1825	-0.2521	0.801	0.01641	0.004917	0.9984	0.007164	0.005757	0.004875	medium	nominal	binary	214348	13092	201256	http://biobank.ctsu.ox.ac.uk/crystal/field.cgi?id=4642
	Squamous Cell Carcinoma (LUSC)	0.2698	0.1365	1.977	0.04808	0.01719	0.004491	1.002	0.006988	0.001129	0.005462	0.1993	0.1615	1.234	0.2171	0.01547	0.005107	0.9995	0.007905	0.00268	0.005528	medium	nominal	binary	214348	13092	201256	http://biobank.ctsu.ox.ac.uk/crystal/field.cgi?id=4642
	Ever Smokers (>100 lifetime cigarettes)	0.08408	0.1272	0.661	0.5086	0.01768	0.00463	1	0.0074	0.00273	0.005507	0.04245	0.151	0.2812	0.7785	0.01595	0.004746	0.9983	0.007038	0.002026	0.005582	medium	nominal	binary	214348	13092	201256	http://biobank.ctsu.ox.ac.uk/crystal/field.cgi?id=4642
	Never Smokers (<100 lifetime cigarettes)	-0.6659	0.5668	-1.175	0.2401	0.0185	0.00445	0.9998	0.007132	0.009173	0.004415	-0.8016	0.5317	-1.508	0.1317	0.01672	0.004771	0.9975	0.007178	0.01146	0.004703	medium	nominal	binary	214348	13092	201256	http://biobank.ctsu.ox.ac.uk/crystal/field.cgi?id=4642
	Ever Unenthusiastic/Disinterested for a Whole Week																					high	z4	binary	214348	83037	131311	http://biobank.ctsu.ox.ac.uk/crystal/field.cgi?id=4631
	Lung Cancer	0.1335	0.06084	2.195	0.02817	0.05548	0.006	1.002	0.00741	0.003831	0.0053	0.1026	0.0797	1.287	0.1982	0.04601	0.005641	1.008	0.007737	0.004809	0.005516	high	z4	binary	214348	83037	131311	http://biobank.ctsu.ox.ac.uk/crystal/field.cgi?id=4631
	Adenocarcinoma (LUAD)	-0.00516	0.07095	-0.07274	0.942	0.05453	0.006042	1.004	0.007574	0.005012	0.00478	-0.04585	0.08472	-0.5412	0.5884	0.04571	0.005731	1.009	0.007803	0.005214	0.0051	high	z4	binary	214348	83037	131311	http://biobank.ctsu.ox.ac.uk/crystal/field.cgi?id=4631
	Small Cell Carcinoma (SCLC)	0.03131	0.09957	0.3145	0.7532	0.05413	0.006039	1.006	0.007953	0.01104	0.004984	-0.04675	0.1246	-0.3751	0.7076	0.04468	0.005764	1.012	0.008124	0.01373	0.005336	high	z4	binary	214348	83037	131311	http://biobank.ctsu.ox.ac.uk/crystal/field.cgi?id=4631
	Squamous Cell Carcinoma (LUSC)	0.2139	0.08775	2.438	0.01477	0.05439	0.006008	1.006	0.00781	0.001082	0.005077	0.1854	0.1146	1.618	0.1058	0.04504	0.005322	1.012	0.007443	0.00138	0.005536	high	z4	binary	214348	83037	131311	http://biobank.ctsu.ox.ac.uk/crystal/field.cgi?id=4631
	Ever Smokers (>100 lifetime cigarettes)	0.08324	0.07603	1.095	0.2736	0.05438	0.005624	1.003	0.007523	0.001341	0.005025	0.03922	0.1024	0.3829	0.7018	0.0454	0.005782	1.009	0.008277	0.003614	0.005403	high	z4	binary	214348	83037	131311	http://biobank.ctsu.ox.ac.uk/crystal/field.cgi?id=4631
	Never Smokers (<100 lifetime cigarettes)	-0.1626	0.2736	-0.5942	0.5524	0.05355	0.005892	1.006	0.007617	0.007208	0.004834	-0.2658	0.246	-1.081	0.2799	0.04494	0.005851	1.011	0.008202	0.008685	0.004739	high	z4	binary	214348	83037	131311	http://biobank.ctsu.ox.ac.uk/crystal/field.cgi?id=4631
	Eye Problems/Disorders: None of the above																					high	nominal	binary	215562	191147	24415	http://biobank.ctsu.ox.ac.uk/crystal/field.cgi?id=6148
	Lung Cancer	-0.1272	0.08204	-1.551	0.1209	0.02674	0.004615	1.014	0.006958	0.0008667	0.004679	-0.08797	0.09206	-0.9556	0.3393	0.02782	0.005008	1.014	0.007127	-0.002254	0.005147	high	nominal	binary	215562	191147	24415	http://biobank.ctsu.ox.ac.uk/crystal/field.cgi?id=6148
	Adenocarcinoma (LUAD)	-0.06197	0.09746	-0.6358	0.5249	0.0269	0.004844	1.014	0.007203	0.001388	0.005102	-0.03951	0.1105	-0.3575	0.7207	0.02786	0.00515	1.014	0.007421	-9.939e-05	0.005618	high	nominal	binary	215562	191147	24415	http://biobank.ctsu.ox.ac.uk/crystal/field.cgi?id=6148
	Small Cell Carcinoma (SCLC)	-0.1118	0.1289	-0.8678	0.3855	0.02671	0.004992	1.015	0.006771	0.002506	0.004877	-0.06771	0.1451	-0.4667	0.6407	0.02861	0.005094	1.014	0.007112	0.00109	0.005317	high	nominal	binary	215562	191147	24415	http://biobank.ctsu.ox.ac.uk/crystal/field.cgi?id=6148
	Squamous Cell Carcinoma (LUSC)	-0.2793	0.1205	-2.318	0.02045	0.02548	0.004655	1.014	0.007186	0.00463	0.004678	-0.2303	0.1474	-1.562	0.1183	0.02633	0.004932	1.015	0.007082	0.002218	0.005334	high	nominal	binary	215562	191147	24415	http://biobank.ctsu.ox.ac.uk/crystal/field.cgi?id=6148
	Ever Smokers (>100 lifetime cigarettes)	-0.0763	0.1014	-0.7523	0.4519	0.02611	0.00491	1.015	0.00674	0.0002432	0.00494	-0.0507	0.13	-0.3899	0.6966	0.02748	0.005069	1.014	0.00725	-0.0007395	0.005482	high	nominal	binary	215562	191147	24415	http://biobank.ctsu.ox.ac.uk/crystal/field.cgi?id=6148
	Never Smokers (<100 lifetime cigarettes)	-0.1556	0.3228	-0.4819	0.6299	0.02716	0.004817	1.013	0.007101	0.003401	0.004531	-0.02437	0.2644	-0.09217	0.9266	0.0284	0.004986	1.013	0.007271	-0.0004661	0.004992	high	nominal	binary	215562	191147	24415	http://biobank.ctsu.ox.ac.uk/crystal/field.cgi?id=6148
	Falls in the Last Year																					high	z7	ordinal	501557	-	-	http://biobank.ctsu.ox.ac.uk/crystal/field.cgi?id=2296
	Lung Cancer	0.2173	0.05565	3.905	9.429e-05	0.03287	0.002012	1.003	0.007752	0.0008295	0.005391	0.1944	0.05593	3.476	0.000509	0.02902	0.001865	1.006	0.007967	0.005427	0.005355	high	z7	ordinal	501557	-	-	http://biobank.ctsu.ox.ac.uk/crystal/field.cgi?id=2296
	Adenocarcinoma (LUAD)	0.07354	0.05909	1.245	0.2133	0.03317	0.002009	1.003	0.007673	0.00796	0.005415	0.06114	0.064	0.9553	0.3394	0.02955	0.00191	1.005	0.008033	0.008475	0.005256	high	z7	ordinal	501557	-	-	http://biobank.ctsu.ox.ac.uk/crystal/field.cgi?id=2296
	Small Cell Carcinoma (SCLC)	0.1269	0.0736	1.724	0.08464	0.03266	0.001773	1.004	0.007144	0.006079	0.005053	0.09041	0.08851	1.021	0.307	0.0287	0.001751	1.007	0.007713	0.008647	0.005102	high	z7	ordinal	501557	-	-	http://biobank.ctsu.ox.ac.uk/crystal/field.cgi?id=2296
	Squamous Cell Carcinoma (LUSC)	0.3031	0.06837	4.433	9.306e-06	0.03298	0.002106	1.002	0.007982	-0.004731	0.005326	0.2845	0.07608	3.739	0.0001845	0.02907	0.00187	1.004	0.008096	-0.001095	0.005314	high	z7	ordinal	501557	-	-	http://biobank.ctsu.ox.ac.uk/crystal/field.cgi?id=2296
	Ever Smokers (>100 lifetime cigarettes)	0.186	0.06531	2.848	0.004402	0.03311	0.00183	1.003	0.007388	-0.002525	0.004754	0.2032	0.06917	2.938	0.003303	0.02925	0.00183	1.006	0.00814	2.937e-05	0.005217	high	z7	ordinal	501557	-	-	http://biobank.ctsu.ox.ac.uk/crystal/field.cgi?id=2296
	Never Smokers (<100 lifetime cigarettes)	0.478	0.3369	1.419	0.156	0.03301	0.00196	1.003	0.007564	-0.01003	0.004872	0.3558	0.2255	1.578	0.1147	0.02899	0.001815	1.006	0.007777	-0.009084	0.005176	high	z7	ordinal	501557	-	-	http://biobank.ctsu.ox.ac.uk/crystal/field.cgi?id=2296
	Family Relationship Satisfaction																					high	z7	ordinal	214348	-	-	http://biobank.ctsu.ox.ac.uk/crystal/field.cgi?id=4559
	Lung Cancer	0.05353	0.05917	0.9047	0.3656	0.0546	0.004702	1.008	0.007351	-0.009701	0.005294	0.0265	0.06662	0.3978	0.6908	0.0494	0.004537	1.011	0.007426	-0.008294	0.005372	high	z7	ordinal	214348	-	-	http://biobank.ctsu.ox.ac.uk/crystal/field.cgi?id=4559
	Adenocarcinoma (LUAD)	-0.005593	0.06701	-0.08345	0.9335	0.05461	0.004741	1.009	0.007366	0.000379	0.005135	-0.0622	0.07517	-0.8275	0.408	0.0498	0.00461	1.011	0.007604	0.001885	0.005376	high	z7	ordinal	214348	-	-	http://biobank.ctsu.ox.ac.uk/crystal/field.cgi?id=4559
	Small Cell Carcinoma (SCLC)	-0.06056	0.0844	-0.7176	0.473	0.0557	0.004847	1.008	0.006967	0.0006776	0.004615	-0.09407	0.101	-0.9311	0.3518	0.05059	0.004966	1.01	0.007594	0.001788	0.004867	high	z7	ordinal	214348	-	-	http://biobank.ctsu.ox.ac.uk/crystal/field.cgi?id=4559
	Squamous Cell Carcinoma (LUSC)	0.009648	0.08683	0.1111	0.9115	0.05569	0.004994	1.007	0.00782	-0.007826	0.00564	-0.01413	0.1077	-0.1312	0.8956	0.05073	0.004619	1.009	0.007395	-0.006945	0.005742	high	z7	ordinal	214348	-	-	http://biobank.ctsu.ox.ac.uk/crystal/field.cgi?id=4559
	Ever Smokers (>100 lifetime cigarettes)	0.02386	0.07804	0.3057	0.7598	0.05511	0.004823	1.008	0.006801	-0.006073	0.005295	0.004244	0.0982	0.04322	0.9655	0.04999	0.004862	1.011	0.007508	-0.006751	0.005509	high	z7	ordinal	214348	-	-	http://biobank.ctsu.ox.ac.uk/crystal/field.cgi?id=4559
	Never Smokers (<100 lifetime cigarettes)	-0.161	0.2587	-0.6222	0.5338	0.05538	0.004806	1.008	0.007071	0.001212	0.004731	-0.2428	0.2402	-1.011	0.312	0.0502	0.004756	1.01	0.007708	0.003235	0.004925	high	z7	ordinal	214348	-	-	http://biobank.ctsu.ox.ac.uk/crystal/field.cgi?id=4559
	Father Still Alive																					high	nominal	binary	494254	123861	370393	http://biobank.ctsu.ox.ac.uk/crystal/field.cgi?id=1797
	Lung Cancer	-0.5109	0.09991	-5.113	3.163e-07	0.008996	0.001534	1.004	0.006125	-0.000741	0.005988	-0.394	0.1162	-3.39	0.0006996	0.007691	0.001471	1.005	0.00665	-0.006222	0.005641	high	nominal	binary	494254	123861	370393	http://biobank.ctsu.ox.ac.uk/crystal/field.cgi?id=1797
	Adenocarcinoma (LUAD)	-0.4651	0.1082	-4.299	1.716e-05	0.009285	0.00154	1.003	0.006101	0.002668	0.005433	-0.4322	0.1266	-3.415	0.0006386	0.007799	0.001542	1.005	0.007243	0.001169	0.005563	high	nominal	binary	494254	123861	370393	http://biobank.ctsu.ox.ac.uk/crystal/field.cgi?id=1797
	Small Cell Carcinoma (SCLC)	-0.2336	0.1368	-1.707	0.08776	0.008725	0.001559	1.006	0.005942	-0.01117	0.004305	-0.054	0.162	-0.3332	0.739	0.007302	0.001516	1.008	0.006951	-0.01327	0.004967	high	nominal	binary	494254	123861	370393	http://biobank.ctsu.ox.ac.uk/crystal/field.cgi?id=1797
	Squamous Cell Carcinoma (LUSC)	-0.3562	0.1304	-2.73	0.006324	0.009342	0.001459	1.002	0.005971	-0.00277	0.005548	-0.2681	0.1485	-1.805	0.07101	0.007939	0.001406	1.004	0.006239	-0.004486	0.005301	high	nominal	binary	494254	123861	370393	http://biobank.ctsu.ox.ac.uk/crystal/field.cgi?id=1797
	Ever Smokers (>100 lifetime cigarettes)	-0.4461	0.1279	-3.488	0.0004866	0.008795	0.001576	1.006	0.006115	-0.00444	0.005738	-0.3334	0.1463	-2.279	0.02268	0.007367	0.001535	1.008	0.00731	-0.008278	0.005541	high	nominal	binary	494254	123861	370393	http://biobank.ctsu.ox.ac.uk/crystal/field.cgi?id=1797
	Never Smokers (<100 lifetime cigarettes)	-0.3669	0.395	-0.9289	0.3529	0.009047	0.001526	1.004	0.006153	0.006884	0.004715	-0.2905	0.3402	-0.8537	0.3932	0.007619	0.001499	1.006	0.007047	0.00571	0.005224	high	nominal	binary	494254	123861	370393	http://biobank.ctsu.ox.ac.uk/crystal/field.cgi?id=1797
	Father's Age at Death																					high	z7	continuous	386145	-	-	http://biobank.ctsu.ox.ac.uk/crystal/field.cgi?id=1807
	Lung Cancer	-0.4871	0.05275	-9.235	2.584e-20	0.03136	0.002939	1.008	0.00841	-0.002605	0.005357	-0.4408	0.07131	-6.181	6.37e-10	0.02812	0.00278	1.011	0.008072	-0.005286	0.005722	high	z7	continuous	386145	-	-	http://biobank.ctsu.ox.ac.uk/crystal/field.cgi?id=1807
	Adenocarcinoma (LUAD)	-0.3671	0.07821	-4.694	2.683e-06	0.0306	0.002949	1.01	0.008594	-0.001852	0.005557	-0.3437	0.08477	-4.054	5.027e-05	0.02729	0.002818	1.014	0.008138	-0.002135	0.005533	high	z7	continuous	386145	-	-	http://biobank.ctsu.ox.ac.uk/crystal/field.cgi?id=1807
	Small Cell Carcinoma (SCLC)	-0.5072	0.09694	-5.232	1.675e-07	0.0312	0.00268	1.008	0.008099	-0.007076	0.005212	-0.4254	0.124	-3.431	0.0006004	0.02793	0.002977	1.013	0.008434	-0.01217	0.005575	high	z7	continuous	386145	-	-	http://biobank.ctsu.ox.ac.uk/crystal/field.cgi?id=1807
	Squamous Cell Carcinoma (LUSC)	-0.4876	0.0821	-5.939	2.876e-09	0.03086	0.002955	1.011	0.008442	-0.001979	0.005167	-0.4373	0.09517	-4.595	4.33e-06	0.02769	0.002884	1.014	0.008327	-0.003826	0.005253	high	z7	continuous	386145	-	-	http://biobank.ctsu.ox.ac.uk/crystal/field.cgi?id=1807
	Ever Smokers (>100 lifetime cigarettes)	-0.4237	0.07636	-5.549	2.865e-08	0.03114	0.002639	1.007	0.007963	-0.001324	0.005482	-0.3745	0.09863	-3.797	0.0001464	0.02797	0.002928	1.011	0.008236	-0.00328	0.005532	high	z7	continuous	386145	-	-	http://biobank.ctsu.ox.ac.uk/crystal/field.cgi?id=1807
	Never Smokers (<100 lifetime cigarettes)	-0.2064	0.2713	-0.7606	0.4469	0.03033	0.002683	1.012	0.008156	-0.002572	0.00533	-0.1033	0.2235	-0.4623	0.6439	0.027	0.002851	1.016	0.008051	-0.004785	0.00537	high	z7	continuous	386145	-	-	http://biobank.ctsu.ox.ac.uk/crystal/field.cgi?id=1807
	Fed-Up Feelings																					high	z7	binary	501572	221454	280118	http://biobank.ctsu.ox.ac.uk/crystal/field.cgi?id=1960
	Lung Cancer	0.2004	0.04026	4.979	6.39e-07	0.06981	0.003138	1.022	0.01034	0.003057	0.005539	0.1773	0.03972	4.464	8.046e-06	0.06219	0.002923	1.029	0.009517	0.007117	0.005319	high	z7	binary	501572	221454	280118	http://biobank.ctsu.ox.ac.uk/crystal/field.cgi?id=1960
	Adenocarcinoma (LUAD)	0.1628	0.04703	3.461	0.0005382	0.06969	0.003119	1.02	0.01029	-0.005344	0.005714	0.1303	0.04647	2.803	0.005057	0.06184	0.002919	1.028	0.009753	-0.00152	0.005308	high	z7	binary	501572	221454	280118	http://biobank.ctsu.ox.ac.uk/crystal/field.cgi?id=1960
	Small Cell Carcinoma (SCLC)	0.1996	0.0671	2.975	0.002931	0.07053	0.002931	1.018	0.009592	0.007953	0.005276	0.2262	0.07586	2.981	0.00287	0.06241	0.003011	1.026	0.009661	0.006781	0.004985	high	z7	binary	501572	221454	280118	http://biobank.ctsu.ox.ac.uk/crystal/field.cgi?id=1960
	Squamous Cell Carcinoma (LUSC)	0.2816	0.0557	5.055	4.314e-07	0.07036	0.003319	1.021	0.01066	-0.003052	0.005581	0.2239	0.06457	3.467	0.0005258	0.06243	0.002968	1.029	0.01012	0.001856	0.005862	high	z7	binary	501572	221454	280118	http://biobank.ctsu.ox.ac.uk/crystal/field.cgi?id=1960
	Ever Smokers (>100 lifetime cigarettes)	0.1961	0.05062	3.874	0.0001073	0.07006	0.002926	1.022	0.009595	-0.002857	0.005359	0.1876	0.05693	3.296	0.0009813	0.06219	0.003018	1.029	0.009854	-0.0009661	0.005373	high	z7	binary	501572	221454	280118	http://biobank.ctsu.ox.ac.uk/crystal/field.cgi?id=1960
	Never Smokers (<100 lifetime cigarettes)	0.1798	0.1877	0.9579	0.3381	0.07023	0.003076	1.021	0.00975	-0.005016	0.005445	0.1308	0.1456	0.8978	0.3693	0.06239	0.003128	1.029	0.0101	-0.001831	0.0057	high	z7	binary	501572	221454	280118	http://biobank.ctsu.ox.ac.uk/crystal/field.cgi?id=1960
	Feelings of Tiredness During Worst Episode of Depression																					medium	nominal	binary	89025	65353	23672	http://biobank.ctsu.ox.ac.uk/crystal/field.cgi?id=20449
	Lung Cancer	0.13	0.1269	1.025	0.3054	0.02297	0.00939	1.009	0.007611	0.001816	0.005087	0.1124	0.1504	0.7474	0.4548	0.0196	0.01019	1.01	0.007741	0.001653	0.005381	medium	nominal	binary	89025	65353	23672	http://biobank.ctsu.ox.ac.uk/crystal/field.cgi?id=20449
	Adenocarcinoma (LUAD)	0.05535	0.1417	0.3906	0.6961	0.02365	0.009446	1.009	0.007682	0.008314	0.004918	0.05003	0.1567	0.3193	0.7495	0.02072	0.01018	1.01	0.007634	0.008462	0.004895	medium	nominal	binary	89025	65353	23672	http://biobank.ctsu.ox.ac.uk/crystal/field.cgi?id=20449
	Small Cell Carcinoma (SCLC)	0.08872	0.175	0.507	0.6121	0.02531	0.009388	1.007	0.007178	0.002125	0.004519	0.1936	0.2363	0.8193	0.4126	0.0217	0.01072	1.009	0.008371	0.001239	0.005149	medium	nominal	binary	89025	65353	23672	http://biobank.ctsu.ox.ac.uk/crystal/field.cgi?id=20449
	Squamous Cell Carcinoma (LUSC)	0.07445	0.1676	0.4441	0.657	0.02509	0.0101	1.009	0.008026	0.001087	0.005053	0.01107	0.2058	0.0538	0.9571	0.02199	0.0103	1.01	0.007932	0.001803	0.005184	medium	nominal	binary	89025	65353	23672	http://biobank.ctsu.ox.ac.uk/crystal/field.cgi?id=20449
	Ever Smokers (>100 lifetime cigarettes)	0.2341	0.1534	1.526	0.127	0.02403	0.009459	1.008	0.007224	-0.0006309	0.004724	0.1854	0.1876	0.9881	0.3231	0.0204	0.01078	1.009	0.008196	0.0005432	0.005101	medium	nominal	binary	89025	65353	23672	http://biobank.ctsu.ox.ac.uk/crystal/field.cgi?id=20449
	Never Smokers (<100 lifetime cigarettes)	-0.986	0.8679	-1.136	0.2559	0.02382	0.009259	1.009	0.007603	0.008879	0.005004	-0.8221	0.6195	-1.327	0.1845	0.01975	0.01071	1.011	0.0081	0.00843	0.004554	medium	nominal	binary	89025	65353	23672	http://biobank.ctsu.ox.ac.uk/crystal/field.cgi?id=20449
	Feelings of Worthlessness During Worst Period of Depression																					high	nominal	binary	89025	42296	46729	http://biobank.ctsu.ox.ac.uk/crystal/field.cgi?id=20450
	Lung Cancer	0.01014	0.08438	0.1201	0.9044	0.04651	0.008249	1.011	0.006833	-0.002843	0.005204	-0.01808	0.1052	-0.1719	0.8635	0.04414	0.00844	1.011	0.007674	-0.001446	0.005521	high	nominal	binary	89025	42296	46729	http://biobank.ctsu.ox.ac.uk/crystal/field.cgi?id=20450
	Adenocarcinoma (LUAD)	-0.03986	0.1055	-0.378	0.7054	0.04208	0.008094	1.014	0.006836	0.003767	0.004659	-0.1016	0.1184	-0.858	0.3909	0.04044	0.008165	1.013	0.007437	0.005438	0.004927	high	nominal	binary	89025	42296	46729	http://biobank.ctsu.ox.ac.uk/crystal/field.cgi?id=20450
	Small Cell Carcinoma (SCLC)	-0.3157	0.1404	-2.249	0.02454	0.0439	0.007788	1.012	0.006848	0.01394	0.004723	-0.3635	0.1846	-1.969	0.04894	0.04111	0.008243	1.011	0.007449	0.01372	0.005048	high	nominal	binary	89025	42296	46729	http://biobank.ctsu.ox.ac.uk/crystal/field.cgi?id=20450
	Squamous Cell Carcinoma (LUSC)	0.3125	0.1227	2.547	0.01087	0.04276	0.008392	1.012	0.006815	-0.01394	0.004792	0.3571	0.1536	2.325	0.02005	0.0407	0.008409	1.012	0.007545	-0.01347	0.005233	high	nominal	binary	89025	42296	46729	http://biobank.ctsu.ox.ac.uk/crystal/field.cgi?id=20450
	Ever Smokers (>100 lifetime cigarettes)	0.0217	0.1075	0.2018	0.8401	0.04661	0.008229	1.011	0.007086	-0.00151	0.004905	-0.01474	0.1401	-0.1052	0.9162	0.04387	0.008294	1.011	0.007396	0.0001565	0.004804	high	nominal	binary	89025	42296	46729	http://biobank.ctsu.ox.ac.uk/crystal/field.cgi?id=20450
	Never Smokers (<100 lifetime cigarettes)	0.01044	0.3053	0.03421	0.9727	0.04362	0.008469	1.011	0.006778	0.003257	0.004652	0.1116	0.2947	0.3787	0.7049	0.0411	0.008201	1.011	0.00735	0.001028	0.00533	high	nominal	binary	89025	42296	46729	http://biobank.ctsu.ox.ac.uk/crystal/field.cgi?id=20450
	Financial Situation Satisfaction																					high	z7	ordinal	214348	-	-	http://biobank.ctsu.ox.ac.uk/crystal/field.cgi?id=4581
	Lung Cancer	0.2886	0.07733	3.732	0.0001898	0.05874	0.005409	0.9951	0.00776	-0.006355	0.005157	0.2608	0.07717	3.38	0.0007254	0.04923	0.005511	1.001	0.008436	-0.003154	0.005841	high	z7	ordinal	214348	-	-	http://biobank.ctsu.ox.ac.uk/crystal/field.cgi?id=4581
	Adenocarcinoma (LUAD)	0.1401	0.07637	1.834	0.06666	0.05788	0.005433	0.9989	0.0079	-3.94e-05	0.005062	0.1375	0.08462	1.625	0.1041	0.04807	0.005454	1.005	0.008402	0.000428	0.005906	high	z7	ordinal	214348	-	-	http://biobank.ctsu.ox.ac.uk/crystal/field.cgi?id=4581
	Small Cell Carcinoma (SCLC)	0.3387	0.1012	3.349	0.0008124	0.05765	0.005372	0.9955	0.007663	-0.008829	0.005246	0.3019	0.1213	2.489	0.01281	0.04746	0.00545	1.003	0.008101	-0.005961	0.005465	high	z7	ordinal	214348	-	-	http://biobank.ctsu.ox.ac.uk/crystal/field.cgi?id=4581
	Squamous Cell Carcinoma (LUSC)	0.3412	0.09485	3.597	0.000322	0.05803	0.00557	0.9974	0.007954	-0.005998	0.005196	0.2458	0.1059	2.321	0.0203	0.04814	0.005518	1.004	0.00872	-0.002133	0.005562	high	z7	ordinal	214348	-	-	http://biobank.ctsu.ox.ac.uk/crystal/field.cgi?id=4581
	Ever Smokers (>100 lifetime cigarettes)	0.2677	0.09203	2.909	0.003628	0.05962	0.005309	0.9945	0.007604	-0.004618	0.005422	0.2565	0.09201	2.787	0.005313	0.05031	0.005543	1	0.007954	-0.002685	0.005667	high	z7	ordinal	214348	-	-	http://biobank.ctsu.ox.ac.uk/crystal/field.cgi?id=4581
	Never Smokers (<100 lifetime cigarettes)	0.3154	0.2936	1.074	0.2827	0.05701	0.005299	0.998	0.007599	-0.006925	0.004782	0.2505	0.2614	0.9583	0.3379	0.04751	0.005411	1.004	0.008057	-0.005955	0.005473	high	z7	ordinal	214348	-	-	http://biobank.ctsu.ox.ac.uk/crystal/field.cgi?id=4581
	Fluid Intelligence Score																					high	z7	continuous	205331	-	-	http://biobank.ctsu.ox.ac.uk/crystal/field.cgi?id=20016
	Lung Cancer	-0.2549	0.04662	-5.468	4.54e-08	0.222	0.009969	1.032	0.01055	0.003679	0.005979	-0.2463	0.04604	-5.349	8.831e-08	0.192	0.008688	1.046	0.0106	-0.0009725	0.006107	high	z7	continuous	205331	-	-	http://biobank.ctsu.ox.ac.uk/crystal/field.cgi?id=20016
	Adenocarcinoma (LUAD)	-0.1506	0.04636	-3.248	0.00116	0.2239	0.01	1.032	0.01059	-0.001192	0.005841	-0.1177	0.05313	-2.215	0.02674	0.1935	0.00897	1.046	0.01085	-0.00447	0.005706	high	z7	continuous	205331	-	-	http://biobank.ctsu.ox.ac.uk/crystal/field.cgi?id=20016
	Small Cell Carcinoma (SCLC)	-0.3056	0.06446	-4.741	2.131e-06	0.2231	0.0099	1.033	0.01072	0.00266	0.006192	-0.3001	0.08038	-3.734	0.0001886	0.1925	0.008699	1.047	0.01048	0.002026	0.006005	high	z7	continuous	205331	-	-	http://biobank.ctsu.ox.ac.uk/crystal/field.cgi?id=20016
	Squamous Cell Carcinoma (LUSC)	-0.2923	0.0575	-5.084	3.689e-07	0.223	0.009834	1.031	0.01058	0.003541	0.006056	-0.2401	0.06703	-3.582	0.0003407	0.1921	0.008846	1.046	0.01049	-0.004006	0.006286	high	z7	continuous	205331	-	-	http://biobank.ctsu.ox.ac.uk/crystal/field.cgi?id=20016
	Ever Smokers (>100 lifetime cigarettes)	-0.198	0.05221	-3.793	0.0001491	0.2229	0.009716	1.031	0.01036	0.001927	0.005821	-0.1994	0.05561	-3.586	0.0003361	0.1929	0.008759	1.044	0.01059	-0.001071	0.00592	high	z7	continuous	205331	-	-	http://biobank.ctsu.ox.ac.uk/crystal/field.cgi?id=20016
	Never Smokers (<100 lifetime cigarettes)	-0.289	0.2327	-1.242	0.2142	0.2233	0.01011	1.033	0.01058	0.002173	0.005369	-0.2923	0.195	-1.499	0.1339	0.1934	0.008857	1.047	0.01072	0.003316	0.005725	high	z7	continuous	205331	-	-	http://biobank.ctsu.ox.ac.uk/crystal/field.cgi?id=20016
	Former Alcohol Drinker																					medium	nominal	binary	42331	20556	21775	http://biobank.ctsu.ox.ac.uk/crystal/field.cgi?id=3731
	Lung Cancer	0.2693	0.09485	2.84	0.004517	0.1139	0.01856	0.9989	0.006087	0.001057	0.005164	0.1569	0.1188	1.321	0.1866	0.0858	0.0198	1	0.006765	0.006743	0.00491	medium	nominal	binary	42331	20556	21775	http://biobank.ctsu.ox.ac.uk/crystal/field.cgi?id=3731
	Adenocarcinoma (LUAD)	0.1212	0.09955	1.217	0.2234	0.1125	0.01878	0.9984	0.006074	0.004326	0.004742	0.04561	0.1221	0.3735	0.7088	0.08473	0.02023	0.9996	0.006588	0.006427	0.004718	medium	nominal	binary	42331	20556	21775	http://biobank.ctsu.ox.ac.uk/crystal/field.cgi?id=3731
	Small Cell Carcinoma (SCLC)	0.2048	0.1417	1.445	0.1485	0.1088	0.01879	0.9995	0.006039	-0.0002767	0.005184	0.1211	0.1972	0.614	0.5392	0.08043	0.02137	1.001	0.006617	0.001733	0.005389	medium	nominal	binary	42331	20556	21775	http://biobank.ctsu.ox.ac.uk/crystal/field.cgi?id=3731
	Squamous Cell Carcinoma (LUSC)	0.4216	0.1337	3.154	0.001608	0.1145	0.01871	0.9978	0.006015	-0.001481	0.004855	0.2861	0.1845	1.55	0.1211	0.08447	0.0194	1	0.006679	0.002575	0.005019	medium	nominal	binary	42331	20556	21775	http://biobank.ctsu.ox.ac.uk/crystal/field.cgi?id=3731
	Ever Smokers (>100 lifetime cigarettes)	0.1731	0.1153	1.501	0.1332	0.11	0.01924	0.9988	0.006113	-0.002616	0.004638	0.07984	0.1648	0.4844	0.6281	0.08163	0.02056	1	0.006487	0.0008875	0.004947	medium	nominal	binary	42331	20556	21775	http://biobank.ctsu.ox.ac.uk/crystal/field.cgi?id=3731
	Never Smokers (<100 lifetime cigarettes)	0.1293	0.3413	0.3788	0.7049	0.1119	0.01946	0.9983	0.006066	0.004398	0.004597	-0.1325	0.3568	-0.3713	0.7104	0.0863	0.01988	0.9992	0.006745	0.006793	0.00497	medium	nominal	binary	42331	20556	21775	http://biobank.ctsu.ox.ac.uk/crystal/field.cgi?id=3731
	Fraction of Day Affected During Worst Episode of Depression																					high	nominal	ordinal	89025	-	-	http://biobank.ctsu.ox.ac.uk/crystal/field.cgi?id=20436
	Lung Cancer	0.2461	0.0867	2.838	0.004536	0.03855	0.006968	0.9967	0.006416	-0.002271	0.004617	0.2938	0.111	2.648	0.008094	0.03396	0.008224	0.999	0.00702	-0.004785	0.005533	high	nominal	ordinal	89025	-	-	http://biobank.ctsu.ox.ac.uk/crystal/field.cgi?id=20436
	Adenocarcinoma (LUAD)	0.2028	0.1023	1.983	0.04734	0.03786	0.007	0.9961	0.006425	-0.001698	0.004419	0.239	0.1291	1.851	0.0642	0.03405	0.008221	0.998	0.007274	-0.005001	0.005087	high	nominal	ordinal	89025	-	-	http://biobank.ctsu.ox.ac.uk/crystal/field.cgi?id=20436
	Small Cell Carcinoma (SCLC)	0.2056	0.129	1.593	0.1111	0.03942	0.006953	0.9961	0.006244	0.0008271	0.00485	0.2317	0.1766	1.312	0.1897	0.03459	0.00794	0.9984	0.006747	0.002222	0.005017	high	nominal	ordinal	89025	-	-	http://biobank.ctsu.ox.ac.uk/crystal/field.cgi?id=20436
	Squamous Cell Carcinoma (LUSC)	0.3723	0.1258	2.96	0.003078	0.03922	0.00702	0.9948	0.006512	-0.006815	0.004661	0.4144	0.1568	2.644	0.008201	0.03477	0.008287	0.9971	0.007343	-0.007499	0.004986	high	nominal	ordinal	89025	-	-	http://biobank.ctsu.ox.ac.uk/crystal/field.cgi?id=20436
	Ever Smokers (>100 lifetime cigarettes)	0.2679	0.1139	2.353	0.01862	0.03991	0.007177	0.9958	0.006236	-0.005648	0.005302	0.2989	0.141	2.12	0.03405	0.03531	0.008053	0.9982	0.006883	-0.005192	0.005215	high	nominal	ordinal	89025	-	-	http://biobank.ctsu.ox.ac.uk/crystal/field.cgi?id=20436
	Never Smokers (<100 lifetime cigarettes)	-0.5387	0.4749	-1.134	0.2566	0.03825	0.007139	0.9962	0.006171	0.009111	0.004598	-0.3004	0.368	-0.8165	0.4142	0.03409	0.008003	0.9982	0.006817	0.005277	0.005253	high	nominal	ordinal	89025	-	-	http://biobank.ctsu.ox.ac.uk/crystal/field.cgi?id=20436
	Frequency of Depressed Days During Worst Episode of Depression																					high	nominal	ordinal	89025	-	-	http://biobank.ctsu.ox.ac.uk/crystal/field.cgi?id=20439
	Lung Cancer	0.07078	0.1086	0.6517	0.5146	0.02486	0.007568	1.007	0.006729	0.0006409	0.004761	0.1513	0.1332	1.136	0.2561	0.02303	0.007994	1.007	0.006851	-0.003555	0.005403	high	nominal	ordinal	89025	-	-	http://biobank.ctsu.ox.ac.uk/crystal/field.cgi?id=20439
	Adenocarcinoma (LUAD)	-0.02139	0.1278	-0.1674	0.8671	0.02663	0.007696	1.005	0.007113	0.004566	0.004982	0.02307	0.1511	0.1527	0.8787	0.0248	0.007558	1.005	0.006892	0.001004	0.005645	high	nominal	ordinal	89025	-	-	http://biobank.ctsu.ox.ac.uk/crystal/field.cgi?id=20439
	Small Cell Carcinoma (SCLC)	0.05493	0.1571	0.3497	0.7266	0.02833	0.007507	1.004	0.006904	0.005243	0.004898	0.02469	0.1957	0.1262	0.8996	0.02559	0.007813	1.005	0.006919	0.006685	0.005036	high	nominal	ordinal	89025	-	-	http://biobank.ctsu.ox.ac.uk/crystal/field.cgi?id=20439
	Squamous Cell Carcinoma (LUSC)	0.07162	0.1306	0.5483	0.5835	0.02954	0.007283	1.002	0.006588	-0.002136	0.004688	0.1483	0.1648	0.9001	0.3681	0.02696	0.007734	1.002	0.006796	-0.004134	0.005083	high	nominal	ordinal	89025	-	-	http://biobank.ctsu.ox.ac.uk/crystal/field.cgi?id=20439
	Ever Smokers (>100 lifetime cigarettes)	0.1297	0.1275	1.017	0.3091	0.02628	0.007347	1.006	0.00697	-0.002113	0.005265	0.1818	0.1575	1.155	0.2481	0.02443	0.007844	1.007	0.00692	-0.003073	0.005116	high	nominal	ordinal	89025	-	-	http://biobank.ctsu.ox.ac.uk/crystal/field.cgi?id=20439
	Never Smokers (<100 lifetime cigarettes)	-0.6037	0.5868	-1.029	0.3036	0.02836	0.007469	1.004	0.007068	0.008017	0.004895	-0.2393	0.4167	-0.5743	0.5658	0.02611	0.007667	1.004	0.007072	0.003949	0.005481	high	nominal	ordinal	89025	-	-	http://biobank.ctsu.ox.ac.uk/crystal/field.cgi?id=20439
	Frequency of Depressed Mood in Last 2 Weeks																					high	z7	ordinal	501570	-	-	http://biobank.ctsu.ox.ac.uk/crystal/field.cgi?id=2050
	Lung Cancer	0.229	0.04909	4.665	3.089e-06	0.04191	0.002714	1.004	0.009282	0.002906	0.005444	0.2108	0.04759	4.43	9.441e-06	0.0377	0.002582	1.008	0.008915	0.006695	0.005462	high	z7	ordinal	501570	-	-	http://biobank.ctsu.ox.ac.uk/crystal/field.cgi?id=2050
	Adenocarcinoma (LUAD)	0.1394	0.05397	2.583	0.009787	0.04172	0.002653	1.004	0.009125	-0.0001403	0.005453	0.122	0.05685	2.146	0.03183	0.03749	0.00253	1.009	0.008708	0.0009516	0.005316	high	z7	ordinal	501570	-	-	http://biobank.ctsu.ox.ac.uk/crystal/field.cgi?id=2050
	Small Cell Carcinoma (SCLC)	0.2119	0.07747	2.735	0.00623	0.04241	0.002605	1	0.009065	0.007042	0.005022	0.2305	0.09261	2.489	0.01282	0.03799	0.002414	1.005	0.008462	0.007661	0.005326	high	z7	ordinal	501570	-	-	http://biobank.ctsu.ox.ac.uk/crystal/field.cgi?id=2050
	Squamous Cell Carcinoma (LUSC)	0.3092	0.06122	5.051	4.406e-07	0.04225	0.0027	1.003	0.008749	-0.004037	0.005544	0.2656	0.07642	3.476	0.0005089	0.03809	0.002629	1.006	0.008785	-0.001133	0.006372	high	z7	ordinal	501570	-	-	http://biobank.ctsu.ox.ac.uk/crystal/field.cgi?id=2050
	Ever Smokers (>100 lifetime cigarettes)	0.2183	0.0636	3.432	0.0006001	0.04164	0.002528	1.003	0.008803	0.0003469	0.005531	0.1747	0.07113	2.456	0.01404	0.03756	0.002419	1.007	0.008482	0.004503	0.006121	high	z7	ordinal	501570	-	-	http://biobank.ctsu.ox.ac.uk/crystal/field.cgi?id=2050
	Never Smokers (<100 lifetime cigarettes)	0.0297	0.1846	0.1609	0.8722	0.04148	0.002514	1.004	0.00853	0.00425	0.005472	0.1019	0.1667	0.6116	0.5408	0.03715	0.002428	1.008	0.008545	0.002644	0.00562	high	z7	ordinal	501570	-	-	http://biobank.ctsu.ox.ac.uk/crystal/field.cgi?id=2050
	Frequency of Heavy Diy in Last 4 Weeks																					medium	nominal	ordinal	215665	-	-	http://biobank.ctsu.ox.ac.uk/crystal/field.cgi?id=2624
	Lung Cancer	0.1402	0.08022	1.748	0.08043	0.01848	0.003414	1.013	0.006002	0.001261	0.00517	0.09857	0.1049	0.9398	0.3473	0.01633	0.003135	1.012	0.00618	0.003161	0.005325	medium	nominal	ordinal	215665	-	-	http://biobank.ctsu.ox.ac.uk/crystal/field.cgi?id=2624
	Adenocarcinoma (LUAD)	0.07696	0.1115	0.6904	0.4899	0.01845	0.003439	1.012	0.006208	0.001956	0.005183	0.05169	0.1259	0.4106	0.6814	0.01619	0.003197	1.012	0.006248	0.00187	0.005413	medium	nominal	ordinal	215665	-	-	http://biobank.ctsu.ox.ac.uk/crystal/field.cgi?id=2624
	Small Cell Carcinoma (SCLC)	0.1378	0.1431	0.9628	0.3356	0.01857	0.003269	1.013	0.00624	0.004515	0.004852	0.09367	0.1705	0.5493	0.5828	0.01655	0.003357	1.013	0.006888	0.005606	0.005073	medium	nominal	ordinal	215665	-	-	http://biobank.ctsu.ox.ac.uk/crystal/field.cgi?id=2624
	Squamous Cell Carcinoma (LUSC)	0.2308	0.1146	2.015	0.0439	0.01793	0.003317	1.011	0.006067	-0.003571	0.005138	0.1595	0.1419	1.124	0.2609	0.01593	0.003199	1.011	0.006394	6.569e-05	0.005043	medium	nominal	ordinal	215665	-	-	http://biobank.ctsu.ox.ac.uk/crystal/field.cgi?id=2624
	Ever Smokers (>100 lifetime cigarettes)	0.1806	0.1087	1.662	0.09661	0.01808	0.003246	1.013	0.005874	0.003141	0.005166	0.1628	0.1389	1.173	0.241	0.01602	0.00324	1.012	0.006588	0.003773	0.00585	medium	nominal	ordinal	215665	-	-	http://biobank.ctsu.ox.ac.uk/crystal/field.cgi?id=2624
	Never Smokers (<100 lifetime cigarettes)	-0.319	0.3648	-0.8746	0.3818	0.0188	0.0033	1.013	0.005996	0.003033	0.004796	-0.184	0.3249	-0.5663	0.5712	0.01654	0.003241	1.013	0.006358	0.003469	0.004927	medium	nominal	ordinal	215665	-	-	http://biobank.ctsu.ox.ac.uk/crystal/field.cgi?id=2624
	Frequency of Light Diy in Last 4 Weeks																					medium	z4	ordinal	260950	-	-	http://biobank.ctsu.ox.ac.uk/crystal/field.cgi?id=1011
	Lung Cancer	0.07592	0.06897	1.101	0.271	0.02087	0.002774	1.006	0.006838	-0.002407	0.004804	0.05965	0.09094	0.656	0.5118	0.01839	0.003239	1.009	0.007777	-0.002938	0.005154	medium	z4	ordinal	260950	-	-	http://biobank.ctsu.ox.ac.uk/crystal/field.cgi?id=1011
	Adenocarcinoma (LUAD)	0.04213	0.09157	0.4601	0.6455	0.02212	0.002812	1.003	0.006672	0.002369	0.004882	-0.01026	0.1113	-0.09218	0.9266	0.0195	0.003187	1.007	0.007512	0.003417	0.004966	medium	z4	ordinal	260950	-	-	http://biobank.ctsu.ox.ac.uk/crystal/field.cgi?id=1011
	Small Cell Carcinoma (SCLC)	-0.09455	0.117	-0.8082	0.419	0.02207	0.002867	1.004	0.006929	0.004361	0.005026	-0.09872	0.1333	-0.7408	0.4588	0.01974	0.003227	1.007	0.007298	0.003884	0.004833	medium	z4	ordinal	260950	-	-	http://biobank.ctsu.ox.ac.uk/crystal/field.cgi?id=1011
	Squamous Cell Carcinoma (LUSC)	0.06796	0.09161	0.7419	0.4582	0.02256	0.002893	1.001	0.007001	-0.003271	0.004695	0.03131	0.12	0.2609	0.7942	0.02004	0.003148	1.004	0.007706	-0.003153	0.005219	medium	z4	ordinal	260950	-	-	http://biobank.ctsu.ox.ac.uk/crystal/field.cgi?id=1011
	Ever Smokers (>100 lifetime cigarettes)	0.01871	0.08648	0.2164	0.8287	0.0217	0.002975	1.002	0.006852	0.005561	0.004723	-0.04977	0.118	-0.4217	0.6733	0.01938	0.003185	1.005	0.007397	0.005694	0.005085	medium	z4	ordinal	260950	-	-	http://biobank.ctsu.ox.ac.uk/crystal/field.cgi?id=1011
	Never Smokers (<100 lifetime cigarettes)	-0.2422	0.3291	-0.7359	0.4618	0.02131	0.002824	1.004	0.006768	-0.0002708	0.004406	-0.05289	0.2935	-0.1802	0.857	0.01849	0.003118	1.007	0.007452	-0.002054	0.004802	medium	z4	ordinal	260950	-	-	http://biobank.ctsu.ox.ac.uk/crystal/field.cgi?id=1011
	Frequency of Other Exercises in Last 4 Weeks																					medium	z4	ordinal	245841	-	-	http://biobank.ctsu.ox.ac.uk/crystal/field.cgi?id=3637
	Lung Cancer	-0.1001	0.07947	-1.26	0.2078	0.02152	0.003265	0.9973	0.007082	0.009654	0.005421	-0.1826	0.09998	-1.826	0.06781	0.01878	0.00335	0.9993	0.007526	0.01091	0.005524	medium	z4	ordinal	245841	-	-	http://biobank.ctsu.ox.ac.uk/crystal/field.cgi?id=3637
	Adenocarcinoma (LUAD)	-0.03457	0.08086	-0.4275	0.669	0.02114	0.00328	0.9974	0.007119	0.005071	0.004861	-0.03954	0.09848	-0.4015	0.6881	0.01866	0.003229	0.9988	0.007317	0.003699	0.004918	medium	z4	ordinal	245841	-	-	http://biobank.ctsu.ox.ac.uk/crystal/field.cgi?id=3637
	Small Cell Carcinoma (SCLC)	-0.1508	0.1248	-1.208	0.2272	0.02161	0.003047	0.9971	0.006627	0.007596	0.005045	-0.2041	0.1562	-1.307	0.1913	0.0189	0.003223	0.9989	0.007242	0.006901	0.005155	medium	z4	ordinal	245841	-	-	http://biobank.ctsu.ox.ac.uk/crystal/field.cgi?id=3637
	Squamous Cell Carcinoma (LUSC)	-0.1903	0.1093	-1.742	0.08152	0.02263	0.003292	0.9941	0.006951	0.007441	0.005473	-0.2235	0.1389	-1.61	0.1075	0.01998	0.003263	0.9958	0.00748	0.005169	0.005759	medium	z4	ordinal	245841	-	-	http://biobank.ctsu.ox.ac.uk/crystal/field.cgi?id=3637
	Ever Smokers (>100 lifetime cigarettes)	-0.09935	0.1024	-0.97	0.332	0.02165	0.003198	0.9976	0.00698	0.002694	0.005734	-0.1797	0.1293	-1.39	0.1646	0.01904	0.003233	0.9993	0.007194	0.003169	0.005838	medium	z4	ordinal	245841	-	-	http://biobank.ctsu.ox.ac.uk/crystal/field.cgi?id=3637
	Never Smokers (<100 lifetime cigarettes)	0.4037	0.379	1.065	0.2868	0.0211	0.003163	0.9968	0.006942	-0.0006911	0.004742	0.3803	0.3334	1.141	0.254	0.01807	0.003291	0.9996	0.007268	-0.001968	0.005109	medium	z4	ordinal	245841	-	-	http://biobank.ctsu.ox.ac.uk/crystal/field.cgi?id=3637
	Frequency of Stair Climbing in Last 4 Weeks																					medium	z7	ordinal	496843	-	-	http://biobank.ctsu.ox.ac.uk/crystal/field.cgi?id=943
	Lung Cancer	-0.1712	0.04898	-3.495	0.0004748	0.03587	0.002056	1.013	0.007821	-0.002385	0.005733	-0.1228	0.05797	-2.118	0.03418	0.03033	0.002045	1.021	0.008313	-0.007055	0.005575	medium	z7	ordinal	496843	-	-	http://biobank.ctsu.ox.ac.uk/crystal/field.cgi?id=943
	Adenocarcinoma (LUAD)	-0.1624	0.05909	-2.749	0.005973	0.0361	0.002078	1.012	0.007858	0.0007186	0.005297	-0.145	0.06477	-2.238	0.02521	0.03054	0.00207	1.022	0.008081	-0.0004684	0.004924	medium	z7	ordinal	496843	-	-	http://biobank.ctsu.ox.ac.uk/crystal/field.cgi?id=943
	Small Cell Carcinoma (SCLC)	-0.2042	0.07397	-2.761	0.005768	0.03569	0.0021	1.016	0.008323	0.001272	0.005037	-0.1308	0.09179	-1.425	0.1541	0.03012	0.002098	1.025	0.00803	-0.004937	0.005224	medium	z7	ordinal	496843	-	-	http://biobank.ctsu.ox.ac.uk/crystal/field.cgi?id=943
	Squamous Cell Carcinoma (LUSC)	-0.1301	0.0648	-2.008	0.04462	0.03544	0.001949	1.014	0.007485	-0.005922	0.005351	-0.02212	0.08015	-0.2759	0.7826	0.02994	0.001919	1.023	0.008349	-0.01042	0.005524	medium	z7	ordinal	496843	-	-	http://biobank.ctsu.ox.ac.uk/crystal/field.cgi?id=943
	Ever Smokers (>100 lifetime cigarettes)	-0.123	0.05874	-2.095	0.03621	0.0356	0.002057	1.016	0.008489	-0.005517	0.005359	-0.103	0.07304	-1.41	0.1586	0.02991	0.002112	1.024	0.008326	-0.007423	0.005284	medium	z7	ordinal	496843	-	-	http://biobank.ctsu.ox.ac.uk/crystal/field.cgi?id=943
	Never Smokers (<100 lifetime cigarettes)	-0.2301	0.2419	-0.9511	0.3416	0.03573	0.002019	1.014	0.008027	0.002469	0.005047	-0.07145	0.1694	-0.4219	0.6731	0.03024	0.002084	1.022	0.008226	-0.0005887	0.004886	medium	z7	ordinal	496843	-	-	http://biobank.ctsu.ox.ac.uk/crystal/field.cgi?id=943
	Frequency of Tenseness / Restlessness in Last 2 Weeks																					high	z7	ordinal	501568	-	-	http://biobank.ctsu.ox.ac.uk/crystal/field.cgi?id=2070
	Lung Cancer	0.2321	0.04489	5.17	2.344e-07	0.04287	0.002506	1.012	0.009228	3.403e-06	0.005567	0.1871	0.05062	3.697	0.0002183	0.03726	0.002374	1.019	0.009548	0.004305	0.00539	high	z7	ordinal	501568	-	-	http://biobank.ctsu.ox.ac.uk/crystal/field.cgi?id=2070
	Adenocarcinoma (LUAD)	0.1439	0.05414	2.658	0.00786	0.04275	0.002462	1.011	0.00921	-0.001013	0.006057	0.1149	0.05676	2.025	0.04288	0.03725	0.002324	1.019	0.009526	0.0005828	0.005561	high	z7	ordinal	501568	-	-	http://biobank.ctsu.ox.ac.uk/crystal/field.cgi?id=2070
	Small Cell Carcinoma (SCLC)	0.1341	0.07318	1.833	0.06681	0.04297	0.002488	1.01	0.009354	0.008297	0.005328	0.116	0.08287	1.4	0.1615	0.03712	0.002291	1.019	0.008848	0.008467	0.00512	high	z7	ordinal	501568	-	-	http://biobank.ctsu.ox.ac.uk/crystal/field.cgi?id=2070
	Squamous Cell Carcinoma (LUSC)	0.2657	0.0633	4.197	2.699e-05	0.04319	0.00259	1.012	0.00944	-0.00305	0.005822	0.1553	0.07007	2.216	0.02668	0.03761	0.002401	1.019	0.009143	0.001521	0.005747	high	z7	ordinal	501568	-	-	http://biobank.ctsu.ox.ac.uk/crystal/field.cgi?id=2070
	Ever Smokers (>100 lifetime cigarettes)	0.2147	0.05349	4.014	5.976e-05	0.04274	0.002439	1.013	0.009184	-0.003413	0.005239	0.1583	0.06681	2.369	0.01782	0.03704	0.002288	1.021	0.00902	0.0009685	0.005333	high	z7	ordinal	501568	-	-	http://biobank.ctsu.ox.ac.uk/crystal/field.cgi?id=2070
	Never Smokers (<100 lifetime cigarettes)	0.08935	0.1704	0.5244	0.6	0.04269	0.002457	1.012	0.009306	0.0002981	0.00477	0.117	0.162	0.7222	0.4702	0.03709	0.002344	1.02	0.00957	-7.936e-05	0.005311	high	z7	ordinal	501568	-	-	http://biobank.ctsu.ox.ac.uk/crystal/field.cgi?id=2070
	Frequency of Tiredness / Lethargy in Last 2 Weeks																					high	z7	ordinal	501567	-	-	http://biobank.ctsu.ox.ac.uk/crystal/field.cgi?id=2080
	Lung Cancer	0.1956	0.04517	4.33	1.491e-05	0.05824	0.002776	1.019	0.009367	0.005935	0.006011	0.1742	0.04667	3.733	0.0001891	0.05191	0.002775	1.024	0.009785	0.009436	0.005954	high	z7	ordinal	501567	-	-	http://biobank.ctsu.ox.ac.uk/crystal/field.cgi?id=2080
	Adenocarcinoma (LUAD)	0.1214	0.05469	2.219	0.02648	0.05852	0.002808	1.017	0.009684	0.001343	0.005843	0.09825	0.05379	1.826	0.06778	0.05213	0.00273	1.022	0.009944	0.003328	0.005451	high	z7	ordinal	501567	-	-	http://biobank.ctsu.ox.ac.uk/crystal/field.cgi?id=2080
	Small Cell Carcinoma (SCLC)	0.2092	0.0719	2.909	0.003627	0.05832	0.002851	1.018	0.009212	0.01005	0.006093	0.2405	0.08482	2.835	0.004576	0.05171	0.002692	1.023	0.009219	0.009654	0.005962	high	z7	ordinal	501567	-	-	http://biobank.ctsu.ox.ac.uk/crystal/field.cgi?id=2080
	Squamous Cell Carcinoma (LUSC)	0.2049	0.05703	3.593	0.0003269	0.05859	0.002771	1.019	0.009474	0.000192	0.006266	0.1317	0.06656	1.978	0.04793	0.05231	0.002645	1.024	0.009266	0.006263	0.006715	high	z7	ordinal	501567	-	-	http://biobank.ctsu.ox.ac.uk/crystal/field.cgi?id=2080
	Ever Smokers (>100 lifetime cigarettes)	0.176	0.05605	3.139	0.001693	0.05846	0.002795	1.017	0.009277	0.004409	0.005878	0.1562	0.06176	2.529	0.01142	0.05221	0.002756	1.021	0.00937	0.007875	0.006014	high	z7	ordinal	501567	-	-	http://biobank.ctsu.ox.ac.uk/crystal/field.cgi?id=2080
	Never Smokers (<100 lifetime cigarettes)	-0.05435	0.1656	-0.3281	0.7428	0.058	0.002771	1.018	0.008988	0.003588	0.005306	-0.04712	0.1383	-0.3408	0.7333	0.05145	0.00274	1.023	0.009585	0.003036	0.005239	high	z7	ordinal	501567	-	-	http://biobank.ctsu.ox.ac.uk/crystal/field.cgi?id=2080
	Frequency of Travelling from Home to Job Workplace																					high	z4	ordinal	286429	-	-	http://biobank.ctsu.ox.ac.uk/crystal/field.cgi?id=777
	Lung Cancer	0.3131	0.08058	3.885	0.0001022	0.01865	0.002454	1.016	0.006565	-0.003018	0.00491	0.3239	0.09084	3.565	0.0003639	0.01605	0.002844	1.016	0.007539	-0.001631	0.00503	high	z4	ordinal	286429	-	-	http://biobank.ctsu.ox.ac.uk/crystal/field.cgi?id=777
	Adenocarcinoma (LUAD)	0.1813	0.09836	1.843	0.06528	0.01931	0.002458	1.015	0.006355	-0.0006179	0.005122	0.1703	0.1097	1.553	0.1205	0.01661	0.002833	1.015	0.007419	-0.0007001	0.005506	high	z4	ordinal	286429	-	-	http://biobank.ctsu.ox.ac.uk/crystal/field.cgi?id=777
	Small Cell Carcinoma (SCLC)	0.4139	0.1224	3.381	0.0007229	0.01908	0.002409	1.016	0.006884	-0.002761	0.004823	0.4485	0.1618	2.772	0.005577	0.01662	0.002696	1.015	0.007028	-0.002234	0.005152	high	z4	ordinal	286429	-	-	http://biobank.ctsu.ox.ac.uk/crystal/field.cgi?id=777
	Squamous Cell Carcinoma (LUSC)	0.3026	0.1036	2.921	0.003494	0.01929	0.00242	1.014	0.006498	-0.0004488	0.004744	0.3061	0.1352	2.265	0.02354	0.01686	0.002782	1.014	0.007134	0.0005445	0.005097	high	z4	ordinal	286429	-	-	http://biobank.ctsu.ox.ac.uk/crystal/field.cgi?id=777
	Ever Smokers (>100 lifetime cigarettes)	0.3393	0.09947	3.411	0.0006471	0.0185	0.002421	1.018	0.006781	-0.001036	0.005107	0.4133	0.1307	3.163	0.001562	0.01589	0.002731	1.017	0.006999	-0.002049	0.005364	high	z4	ordinal	286429	-	-	http://biobank.ctsu.ox.ac.uk/crystal/field.cgi?id=777
	Never Smokers (<100 lifetime cigarettes)	0.3611	0.3511	1.028	0.3038	0.01885	0.002368	1.015	0.006513	-0.009749	0.004529	0.3241	0.3207	1.011	0.3122	0.0159	0.002723	1.016	0.007047	-0.009465	0.004783	high	z4	ordinal	286429	-	-	http://biobank.ctsu.ox.ac.uk/crystal/field.cgi?id=777
	Frequency of Unenthusiasm / Disinterest in Last 2 Weeks																					high	z7	ordinal	501569	-	-	http://biobank.ctsu.ox.ac.uk/crystal/field.cgi?id=2060
	Lung Cancer	0.3544	0.05219	6.791	1.111e-11	0.03791	0.002449	1.012	0.008872	0.0009747	0.005288	0.3249	0.05063	6.416	1.395e-10	0.03294	0.00228	1.017	0.008517	0.006439	0.005299	high	z7	ordinal	501569	-	-	http://biobank.ctsu.ox.ac.uk/crystal/field.cgi?id=2060
	Adenocarcinoma (LUAD)	0.2771	0.05634	4.919	8.7e-07	0.038	0.00244	1.012	0.009196	-5.761e-05	0.005697	0.258	0.05746	4.491	7.102e-06	0.03285	0.002267	1.018	0.008499	0.002285	0.005684	high	z7	ordinal	501569	-	-	http://biobank.ctsu.ox.ac.uk/crystal/field.cgi?id=2060
	Small Cell Carcinoma (SCLC)	0.2722	0.08202	3.319	0.0009038	0.03791	0.002357	1.01	0.008592	0.0104	0.005634	0.2271	0.09736	2.332	0.01969	0.03244	0.002244	1.016	0.008375	0.01493	0.005468	high	z7	ordinal	501569	-	-	http://biobank.ctsu.ox.ac.uk/crystal/field.cgi?id=2060
	Squamous Cell Carcinoma (LUSC)	0.3881	0.06512	5.959	2.543e-09	0.03815	0.00252	1.013	0.00929	-0.005423	0.005608	0.3284	0.07629	4.304	1.674e-05	0.03313	0.002357	1.018	0.008822	-0.002079	0.005552	high	z7	ordinal	501569	-	-	http://biobank.ctsu.ox.ac.uk/crystal/field.cgi?id=2060
	Ever Smokers (>100 lifetime cigarettes)	0.2803	0.06587	4.255	2.086e-05	0.03784	0.002293	1.012	0.008618	0.001931	0.005497	0.2405	0.07656	3.142	0.00168	0.03307	0.002313	1.016	0.008499	0.006226	0.005721	high	z7	ordinal	501569	-	-	http://biobank.ctsu.ox.ac.uk/crystal/field.cgi?id=2060
	Never Smokers (<100 lifetime cigarettes)	0.1894	0.2023	0.9363	0.3491	0.03775	0.002362	1.011	0.008727	0.0004732	0.004824	0.2137	0.1823	1.172	0.241	0.03265	0.002263	1.017	0.008478	0.0005594	0.00527	high	z7	ordinal	501569	-	-	http://biobank.ctsu.ox.ac.uk/crystal/field.cgi?id=2060
	Frequency of Walking for Pleasure in Last 4 Weeks																					medium	z7	ordinal	359871	-	-	http://biobank.ctsu.ox.ac.uk/crystal/field.cgi?id=971
	Lung Cancer	0.2147	0.05972	3.596	0.0003233	0.03474	0.002542	1.01	0.007868	-0.001039	0.005761	0.2092	0.06366	3.286	0.001015	0.0295	0.002592	1.016	0.008142	-0.001456	0.005711	medium	z7	ordinal	359871	-	-	http://biobank.ctsu.ox.ac.uk/crystal/field.cgi?id=971
	Adenocarcinoma (LUAD)	0.1276	0.06158	2.071	0.03833	0.03513	0.002566	1.009	0.007802	-0.001586	0.005139	0.1451	0.07396	1.962	0.04976	0.02998	0.0026	1.015	0.008034	-0.0047	0.005263	medium	z7	ordinal	359871	-	-	http://biobank.ctsu.ox.ac.uk/crystal/field.cgi?id=971
	Small Cell Carcinoma (SCLC)	0.1245	0.08508	1.463	0.1434	0.03488	0.002441	1.007	0.007674	0.003597	0.005516	0.07717	0.09966	0.7743	0.4388	0.02995	0.002537	1.012	0.008108	0.003602	0.005427	medium	z7	ordinal	359871	-	-	http://biobank.ctsu.ox.ac.uk/crystal/field.cgi?id=971
	Squamous Cell Carcinoma (LUSC)	0.2672	0.07608	3.512	0.0004456	0.03516	0.002581	1.007	0.007869	-0.002587	0.00526	0.2055	0.0903	2.276	0.02287	0.0298	0.002495	1.013	0.007636	0.0008746	0.005458	medium	z7	ordinal	359871	-	-	http://biobank.ctsu.ox.ac.uk/crystal/field.cgi?id=971
	Ever Smokers (>100 lifetime cigarettes)	0.2016	0.07524	2.679	0.007392	0.03547	0.002492	1.007	0.00783	-0.005036	0.005789	0.2083	0.08606	2.421	0.01548	0.03015	0.002528	1.013	0.008031	-0.00576	0.005619	medium	z7	ordinal	359871	-	-	http://biobank.ctsu.ox.ac.uk/crystal/field.cgi?id=971
	Never Smokers (<100 lifetime cigarettes)	-0.07261	0.2064	-0.3517	0.725	0.03433	0.002503	1.01	0.007761	0.004447	0.004854	0.004962	0.2019	0.02458	0.9804	0.02953	0.002547	1.015	0.007849	0.001734	0.005103	medium	z7	ordinal	359871	-	-	http://biobank.ctsu.ox.ac.uk/crystal/field.cgi?id=971
	Friendships Satisfaction																					high	z7	ordinal	214348	-	-	http://biobank.ctsu.ox.ac.uk/crystal/field.cgi?id=4570
	Lung Cancer	0.01776	0.05615	0.3164	0.7517	0.05944	0.005231	1.002	0.007386	-0.005601	0.004818	0.00544	0.06891	0.07895	0.9371	0.05055	0.005366	1.004	0.007866	-0.003554	0.005327	high	z7	ordinal	214348	-	-	http://biobank.ctsu.ox.ac.uk/crystal/field.cgi?id=4570
	Adenocarcinoma (LUAD)	0.03334	0.06696	0.4979	0.6186	0.0601	0.005297	1.002	0.007375	-0.001394	0.005158	0.002907	0.08218	0.03537	0.9718	0.05147	0.005289	1.003	0.00771	-0.000901	0.00547	high	z7	ordinal	214348	-	-	http://biobank.ctsu.ox.ac.uk/crystal/field.cgi?id=4570
	Small Cell Carcinoma (SCLC)	-0.07495	0.08934	-0.8388	0.4016	0.06029	0.005565	1.002	0.007494	0.003108	0.005053	-0.1052	0.1106	-0.9518	0.3412	0.05097	0.005318	1.004	0.007809	0.005698	0.005181	high	z7	ordinal	214348	-	-	http://biobank.ctsu.ox.ac.uk/crystal/field.cgi?id=4570
	Squamous Cell Carcinoma (LUSC)	-0.06347	0.07389	-0.8589	0.3904	0.06134	0.005383	1	0.007591	-0.0007618	0.005107	-0.07519	0.09451	-0.7955	0.4263	0.0523	0.005307	1.001	0.00763	-0.0005334	0.005354	high	z7	ordinal	214348	-	-	http://biobank.ctsu.ox.ac.uk/crystal/field.cgi?id=4570
	Ever Smokers (>100 lifetime cigarettes)	0.06304	0.06611	0.9536	0.3403	0.06075	0.005475	1.001	0.007649	-0.002876	0.004646	0.0596	0.09338	0.6383	0.5233	0.05175	0.005335	1.003	0.007724	-0.002091	0.005202	high	z7	ordinal	214348	-	-	http://biobank.ctsu.ox.ac.uk/crystal/field.cgi?id=4570
	Never Smokers (<100 lifetime cigarettes)	-0.01397	0.2273	-0.06147	0.951	0.06112	0.005232	1.001	0.007231	-0.003801	0.004552	-0.001193	0.2174	-0.005489	0.9956	0.0524	0.005425	1.002	0.007965	-0.003258	0.004961	high	z7	ordinal	214348	-	-	http://biobank.ctsu.ox.ac.uk/crystal/field.cgi?id=4570
	Gap Coding: Full-Time or Part-Time Education																					high	nominal	binary	95570	20649	74921	http://biobank.ctsu.ox.ac.uk/crystal/field.cgi?id=22660
	Lung Cancer	-0.1775	0.1019	-1.742	0.08146	0.02698	0.006589	1.006	0.006469	-0.00554	0.005004	-0.1646	0.1147	-1.435	0.1512	0.02589	0.007175	1.006	0.006805	-0.005114	0.005142	high	nominal	binary	95570	20649	74921	http://biobank.ctsu.ox.ac.uk/crystal/field.cgi?id=22660
	Adenocarcinoma (LUAD)	-0.03054	0.1244	-0.2456	0.806	0.0246	0.006615	1.009	0.006518	-0.009423	0.004509	-0.02863	0.1337	-0.2142	0.8304	0.02339	0.007699	1.009	0.007093	-0.008118	0.004775	high	nominal	binary	95570	20649	74921	http://biobank.ctsu.ox.ac.uk/crystal/field.cgi?id=22660
	Small Cell Carcinoma (SCLC)	-0.1568	0.1629	-0.9627	0.3357	0.02793	0.006619	1.007	0.006414	-0.001028	0.004476	-0.1276	0.1903	-0.6708	0.5024	0.02621	0.007095	1.007	0.006731	-0.002091	0.004871	high	nominal	binary	95570	20649	74921	http://biobank.ctsu.ox.ac.uk/crystal/field.cgi?id=22660
	Squamous Cell Carcinoma (LUSC)	-0.2211	0.1278	-1.73	0.08357	0.02966	0.006613	1.005	0.006428	-0.006085	0.004833	-0.2455	0.1597	-1.537	0.1242	0.02812	0.00726	1.006	0.006988	-0.005672	0.004971	high	nominal	binary	95570	20649	74921	http://biobank.ctsu.ox.ac.uk/crystal/field.cgi?id=22660
	Ever Smokers (>100 lifetime cigarettes)	-0.05592	0.1246	-0.4488	0.6536	0.02615	0.006616	1.008	0.006615	-0.01042	0.004814	-0.05945	0.15	-0.3963	0.6919	0.02448	0.007223	1.009	0.006771	-0.01054	0.004988	high	nominal	binary	95570	20649	74921	http://biobank.ctsu.ox.ac.uk/crystal/field.cgi?id=22660
	Never Smokers (<100 lifetime cigarettes)	-0.273	0.4545	-0.6007	0.5481	0.0272	0.006515	1.009	0.006341	0.004118	0.004663	-0.2748	0.3926	-0.7	0.4839	0.02577	0.007588	1.009	0.007004	0.004984	0.004796	high	nominal	binary	95570	20649	74921	http://biobank.ctsu.ox.ac.uk/crystal/field.cgi?id=22660
	General Happiness																					high	z7	ordinal	157331	-	-	http://biobank.ctsu.ox.ac.uk/crystal/field.cgi?id=20458
	Lung Cancer	0.006499	0.05529	0.1175	0.9064	0.06047	0.005554	1.012	0.008127	-0.002694	0.004953	0.007856	0.0721	0.109	0.9132	0.05588	0.005414	1.015	0.007559	-0.0004547	0.005297	high	z7	ordinal	157331	-	-	http://biobank.ctsu.ox.ac.uk/crystal/field.cgi?id=20458
	Adenocarcinoma (LUAD)	-0.02595	0.06758	-0.3841	0.7009	0.06143	0.00552	1.011	0.007953	0.001898	0.004887	-0.02324	0.08182	-0.2841	0.7764	0.05667	0.005269	1.014	0.007359	0.003278	0.00524	high	z7	ordinal	157331	-	-	http://biobank.ctsu.ox.ac.uk/crystal/field.cgi?id=20458
	Small Cell Carcinoma (SCLC)	0.04876	0.0869	0.5611	0.5747	0.06128	0.00523	1.011	0.007446	-0.00411	0.004979	0.09457	0.09652	0.9798	0.3272	0.05713	0.005232	1.014	0.007401	-0.002584	0.004975	high	z7	ordinal	157331	-	-	http://biobank.ctsu.ox.ac.uk/crystal/field.cgi?id=20458
	Squamous Cell Carcinoma (LUSC)	0.09265	0.07689	1.205	0.2282	0.0604	0.005641	1.012	0.007835	-0.003634	0.004842	0.09783	0.09815	0.9967	0.3189	0.05626	0.005553	1.015	0.007688	-0.0009992	0.005574	high	z7	ordinal	157331	-	-	http://biobank.ctsu.ox.ac.uk/crystal/field.cgi?id=20458
	Ever Smokers (>100 lifetime cigarettes)	0.02938	0.07179	0.4093	0.6823	0.06116	0.005208	1.011	0.007339	-0.004753	0.00517	0.05302	0.09103	0.5825	0.5603	0.05658	0.005267	1.015	0.007488	-0.003632	0.005485	high	z7	ordinal	157331	-	-	http://biobank.ctsu.ox.ac.uk/crystal/field.cgi?id=20458
	Never Smokers (<100 lifetime cigarettes)	0.07459	0.2426	0.3074	0.7585	0.05996	0.00521	1.012	0.007642	0.0008343	0.004472	0.09096	0.2123	0.4285	0.6683	0.05556	0.005308	1.015	0.007152	0.003018	0.004806	high	z7	ordinal	157331	-	-	http://biobank.ctsu.ox.ac.uk/crystal/field.cgi?id=20458
	General Happiness with Own Health																					high	z7	ordinal	157331	-	-	http://biobank.ctsu.ox.ac.uk/crystal/field.cgi?id=20459
	Lung Cancer	0.1692	0.056	3.021	0.002517	0.07681	0.00617	1.009	0.008544	0.0007664	0.005226	0.1174	0.06377	1.841	0.06557	0.06919	0.00621	1.013	0.008947	0.004894	0.005372	high	z7	ordinal	157331	-	-	http://biobank.ctsu.ox.ac.uk/crystal/field.cgi?id=20459
	Adenocarcinoma (LUAD)	0.08778	0.06265	1.401	0.1611	0.07726	0.00611	1.008	0.008453	0.0007835	0.004712	0.05702	0.07239	0.7876	0.4309	0.07036	0.006095	1.011	0.009151	0.003024	0.005333	high	z7	ordinal	157331	-	-	http://biobank.ctsu.ox.ac.uk/crystal/field.cgi?id=20459
	Small Cell Carcinoma (SCLC)	0.2757	0.08556	3.222	0.001271	0.07589	0.006143	1.009	0.007996	-0.001592	0.005035	0.2641	0.1041	2.537	0.01119	0.06867	0.006358	1.013	0.00911	0.001192	0.005208	high	z7	ordinal	157331	-	-	http://biobank.ctsu.ox.ac.uk/crystal/field.cgi?id=20459
	Squamous Cell Carcinoma (LUSC)	0.1936	0.07367	2.627	0.008602	0.07712	0.006166	1.008	0.008561	0.0009089	0.005163	0.1199	0.0894	1.342	0.1797	0.06961	0.005656	1.012	0.008109	0.004435	0.005421	high	z7	ordinal	157331	-	-	http://biobank.ctsu.ox.ac.uk/crystal/field.cgi?id=20459
	Ever Smokers (>100 lifetime cigarettes)	0.1415	0.06832	2.071	0.03835	0.07586	0.006077	1.01	0.008115	-0.00179	0.005345	0.1062	0.08382	1.267	0.2052	0.06867	0.006209	1.014	0.008868	0.00184	0.005519	high	z7	ordinal	157331	-	-	http://biobank.ctsu.ox.ac.uk/crystal/field.cgi?id=20459
	Never Smokers (<100 lifetime cigarettes)	0.1541	0.2271	0.6784	0.4975	0.07637	0.006057	1.008	0.008418	-0.005895	0.004869	0.03058	0.1803	0.1696	0.8653	0.06936	0.006232	1.012	0.008982	-0.003419	0.00516	high	z7	ordinal	157331	-	-	http://biobank.ctsu.ox.ac.uk/crystal/field.cgi?id=20459
	Getting Up in Morning																					high	z7	ordinal	498708	-	-	http://biobank.ctsu.ox.ac.uk/crystal/field.cgi?id=1170
	Lung Cancer	0.03074	0.03758	0.8179	0.4134	0.07011	0.003346	1.047	0.01143	0.000641	0.005544	0.04282	0.0466	0.9189	0.3582	0.06464	0.002956	1.047	0.01019	0.001375	0.005769	high	z7	ordinal	498708	-	-	http://biobank.ctsu.ox.ac.uk/crystal/field.cgi?id=1170
	Adenocarcinoma (LUAD)	0.01866	0.0479	0.3896	0.6968	0.06935	0.003309	1.05	0.01159	0.003171	0.005841	0.018	0.05748	0.3131	0.7542	0.06415	0.002949	1.05	0.01069	0.003966	0.006386	high	z7	ordinal	498708	-	-	http://biobank.ctsu.ox.ac.uk/crystal/field.cgi?id=1170
	Small Cell Carcinoma (SCLC)	0.05291	0.05844	0.9053	0.3653	0.07042	0.003238	1.046	0.01065	-0.004728	0.00515	0.06969	0.06841	1.019	0.3083	0.06552	0.003121	1.045	0.01104	-0.003912	0.005344	high	z7	ordinal	498708	-	-	http://biobank.ctsu.ox.ac.uk/crystal/field.cgi?id=1170
	Squamous Cell Carcinoma (LUSC)	0.03569	0.04942	0.7222	0.4701	0.07089	0.003307	1.041	0.01118	0.006925	0.005711	0.05529	0.05753	0.9612	0.3365	0.06563	0.002843	1.041	0.01017	0.007543	0.005705	high	z7	ordinal	498708	-	-	http://biobank.ctsu.ox.ac.uk/crystal/field.cgi?id=1170
	Ever Smokers (>100 lifetime cigarettes)	0.03503	0.05063	0.6918	0.4891	0.07039	0.003226	1.045	0.01096	-0.001671	0.0058	0.06254	0.06214	1.006	0.3142	0.06487	0.003017	1.046	0.01116	-0.002064	0.006297	high	z7	ordinal	498708	-	-	http://biobank.ctsu.ox.ac.uk/crystal/field.cgi?id=1170
	Never Smokers (<100 lifetime cigarettes)	0.0312	0.1452	0.2149	0.8298	0.07001	0.003085	1.046	0.01063	-2.869e-05	0.005301	-0.03485	0.1361	-0.2561	0.7978	0.0649	0.003044	1.047	0.011	0.004083	0.005952	high	z7	ordinal	498708	-	-	http://biobank.ctsu.ox.ac.uk/crystal/field.cgi?id=1170
	Guilty Feelings																					high	z7	binary	501570	159065	342505	http://biobank.ctsu.ox.ac.uk/crystal/field.cgi?id=2030
	Lung Cancer	0.06826	0.04382	1.558	0.1193	0.05129	0.002615	1.003	0.00895	-0.004162	0.005604	0.05652	0.04811	1.175	0.2401	0.04537	0.002409	1.009	0.008599	-0.004488	0.005447	high	z7	binary	501570	159065	342505	http://biobank.ctsu.ox.ac.uk/crystal/field.cgi?id=2030
	Adenocarcinoma (LUAD)	0.08282	0.05011	1.653	0.09838	0.05071	0.0027	1.005	0.009215	-0.003353	0.005377	0.1024	0.05412	1.892	0.05847	0.04494	0.002495	1.011	0.009017	-0.004897	0.00546	high	z7	binary	501570	159065	342505	http://biobank.ctsu.ox.ac.uk/crystal/field.cgi?id=2030
	Small Cell Carcinoma (SCLC)	0.0121	0.06583	0.1838	0.8542	0.05094	0.002429	1.003	0.008753	0.003083	0.005253	-0.0347	0.07765	-0.4469	0.655	0.04515	0.00245	1.01	0.008806	0.002299	0.005681	high	z7	binary	501570	159065	342505	http://biobank.ctsu.ox.ac.uk/crystal/field.cgi?id=2030
	Squamous Cell Carcinoma (LUSC)	0.1163	0.05539	2.1	0.03571	0.05172	0.002673	1.001	0.009033	-0.007766	0.005361	0.09282	0.06615	1.403	0.1606	0.04557	0.00252	1.007	0.008563	-0.006874	0.005108	high	z7	binary	501570	159065	342505	http://biobank.ctsu.ox.ac.uk/crystal/field.cgi?id=2030
	Ever Smokers (>100 lifetime cigarettes)	0.05938	0.04769	1.245	0.2131	0.05125	0.002486	1.003	0.008478	-0.004819	0.005498	0.04721	0.05815	0.8119	0.4168	0.04531	0.002397	1.01	0.008765	-0.005133	0.00575	high	z7	binary	501570	159065	342505	http://biobank.ctsu.ox.ac.uk/crystal/field.cgi?id=2030
	Never Smokers (<100 lifetime cigarettes)	0.168	0.1944	0.8641	0.3875	0.0507	0.002607	1.004	0.008941	-0.003116	0.00532	0.2419	0.1826	1.325	0.1851	0.04519	0.002471	1.01	0.008956	-0.004431	0.005803	high	z7	binary	501570	159065	342505	http://biobank.ctsu.ox.ac.uk/crystal/field.cgi?id=2030
	Had Menopause																					sex specific	NA	binary	272890	195518	77372	http://biobank.ctsu.ox.ac.uk/crystal/field.cgi?id=2724
	Lung Cancer	0.167	0.06003	2.782	0.005404	0.04072	0.006133	1.003	0.0121	-0.002368	0.00559	0.1515	0.07505	2.019	0.04353	0.03862	0.006236	1	0.01107	0.0008013	0.005289	sex specific	NA	binary	272890	195518	77372	http://biobank.ctsu.ox.ac.uk/crystal/field.cgi?id=2724
	Adenocarcinoma (LUAD)	0.09266	0.06762	1.37	0.1706	0.04027	0.005966	1.002	0.01204	-0.000152	0.005257	0.082	0.08173	1.003	0.3157	0.03777	0.006023	1.001	0.01086	0.001734	0.005646	sex specific	NA	binary	272890	195518	77372	http://biobank.ctsu.ox.ac.uk/crystal/field.cgi?id=2724
	Small Cell Carcinoma (SCLC)	0.1366	0.1074	1.272	0.2035	0.04116	0.00596	1.001	0.01217	-0.005434	0.005281	0.1321	0.1252	1.055	0.2912	0.03804	0.006229	1.001	0.01115	-0.003507	0.005915	sex specific	NA	binary	272890	195518	77372	http://biobank.ctsu.ox.ac.uk/crystal/field.cgi?id=2724
	Squamous Cell Carcinoma (LUSC)	0.2008	0.08193	2.45	0.01427	0.04067	0.005919	1.002	0.01177	-0.0007323	0.005451	0.194	0.09901	1.96	0.05003	0.03733	0.006075	1.001	0.0111	0.0004099	0.004936	sex specific	NA	binary	272890	195518	77372	http://biobank.ctsu.ox.ac.uk/crystal/field.cgi?id=2724
	Ever Smokers (>100 lifetime cigarettes)	0.09687	0.07609	1.273	0.203	0.04139	0.006109	1.002	0.01227	0.001917	0.005159	0.1077	0.1026	1.05	0.2936	0.03918	0.006339	0.9997	0.01117	0.003414	0.00587	sex specific	NA	binary	272890	195518	77372	http://biobank.ctsu.ox.ac.uk/crystal/field.cgi?id=2724
	Never Smokers (<100 lifetime cigarettes)	0.05031	0.2382	0.2112	0.8327	0.04059	0.005941	1.003	0.01193	0.000208	0.004615	0.1045	0.2233	0.468	0.6398	0.03782	0.006189	1.002	0.01099	0.0007447	0.005261	sex specific	NA	binary	272890	195518	77372	http://biobank.ctsu.ox.ac.uk/crystal/field.cgi?id=2724
	Had Other Major Operations																					sex specific	NA	binary	272887	200729	72158	http://biobank.ctsu.ox.ac.uk/crystal/field.cgi?id=2844
	Lung Cancer	0.1405	0.06758	2.08	0.03757	0.02972	0.003111	1.012	0.006914	0.006074	0.005118	0.05209	0.07919	0.6578	0.5107	0.02532	0.003067	1.014	0.006947	0.01	0.0051	sex specific	NA	binary	272887	200729	72158	http://biobank.ctsu.ox.ac.uk/crystal/field.cgi?id=2844
	Adenocarcinoma (LUAD)	0.05801	0.07737	0.7498	0.4534	0.02935	0.003083	1.013	0.007086	0.00597	0.004959	-0.04677	0.09568	-0.4888	0.625	0.02497	0.003157	1.015	0.007292	0.009656	0.005264	sex specific	NA	binary	272887	200729	72158	http://biobank.ctsu.ox.ac.uk/crystal/field.cgi?id=2844
	Small Cell Carcinoma (SCLC)	0.3379	0.1059	3.192	0.001411	0.02958	0.002983	1.011	0.007137	-0.007283	0.004939	0.3505	0.1309	2.677	0.007423	0.02495	0.003131	1.014	0.007175	-0.007314	0.004633	sex specific	NA	binary	272887	200729	72158	http://biobank.ctsu.ox.ac.uk/crystal/field.cgi?id=2844
	Squamous Cell Carcinoma (LUSC)	0.1602	0.08741	1.832	0.06692	0.02935	0.003103	1.012	0.007096	0.004975	0.004881	0.07387	0.1072	0.6888	0.4909	0.02485	0.003099	1.014	0.00714	0.008813	0.005068	sex specific	NA	binary	272887	200729	72158	http://biobank.ctsu.ox.ac.uk/crystal/field.cgi?id=2844
	Ever Smokers (>100 lifetime cigarettes)	0.03316	0.08354	0.3969	0.6914	0.02973	0.003019	1.011	0.00696	0.005791	0.005314	-0.08544	0.1083	-0.7888	0.4302	0.02528	0.003084	1.013	0.007241	0.0104	0.005319	sex specific	NA	binary	272887	200729	72158	http://biobank.ctsu.ox.ac.uk/crystal/field.cgi?id=2844
	Never Smokers (<100 lifetime cigarettes)	0.3369	0.3213	1.048	0.2944	0.02947	0.003066	1.012	0.007237	-0.002482	0.004598	0.3281	0.2714	1.209	0.2267	0.02479	0.003262	1.014	0.007314	-0.00325	0.004716	sex specific	NA	binary	272887	200729	72158	http://biobank.ctsu.ox.ac.uk/crystal/field.cgi?id=2844
	Hair/Balding Pattern: Pattern 2																					sex specific	NA	binary	227347	58202	169145	http://biobank.ctsu.ox.ac.uk/crystal/field.cgi?id=2395
	Lung Cancer	-0.08035	0.04826	-1.665	0.0959	0.05321	0.006385	1.038	0.01405	0.006175	0.005392	-0.08907	0.05235	-1.702	0.08885	0.0495	0.006661	1.04	0.01492	0.005233	0.005341	sex specific	NA	binary	227347	58202	169145	http://biobank.ctsu.ox.ac.uk/crystal/field.cgi?id=2395
	Adenocarcinoma (LUAD)	-0.1214	0.0628	-1.933	0.05326	0.05126	0.006359	1.04	0.01398	0.004419	0.005016	-0.1367	0.06879	-1.987	0.04687	0.0481	0.006621	1.042	0.01473	0.003581	0.005147	sex specific	NA	binary	227347	58202	169145	http://biobank.ctsu.ox.ac.uk/crystal/field.cgi?id=2395
	Small Cell Carcinoma (SCLC)	-0.01531	0.07946	-0.1927	0.8472	0.05355	0.006375	1.036	0.01362	-0.002928	0.005099	-0.002644	0.103	-0.02566	0.9795	0.04976	0.006773	1.038	0.01564	-0.001351	0.005318	sex specific	NA	binary	227347	58202	169145	http://biobank.ctsu.ox.ac.uk/crystal/field.cgi?id=2395
	Squamous Cell Carcinoma (LUSC)	-0.07893	0.0677	-1.166	0.2436	0.05323	0.006457	1.036	0.01414	0.009038	0.00489	-0.09411	0.07965	-1.182	0.2373	0.04929	0.006575	1.039	0.01482	0.00906	0.004852	sex specific	NA	binary	227347	58202	169145	http://biobank.ctsu.ox.ac.uk/crystal/field.cgi?id=2395
	Ever Smokers (>100 lifetime cigarettes)	-0.05749	0.0577	-0.9964	0.3191	0.05299	0.006368	1.039	0.01379	0.001185	0.00487	-0.06143	0.06933	-0.886	0.3756	0.04907	0.006759	1.041	0.01575	0.0009406	0.004899	sex specific	NA	binary	227347	58202	169145	http://biobank.ctsu.ox.ac.uk/crystal/field.cgi?id=2395
	Never Smokers (<100 lifetime cigarettes)	-0.369	0.3195	-1.155	0.2482	0.0528	0.006153	1.037	0.01389	0.01048	0.005256	-0.2773	0.2673	-1.037	0.2996	0.04895	0.00655	1.04	0.01575	0.01059	0.00554	sex specific	NA	binary	227347	58202	169145	http://biobank.ctsu.ox.ac.uk/crystal/field.cgi?id=2395
	Hair/Balding Pattern: Pattern 3																					sex specific	NA	binary	227347	69441	157906	http://biobank.ctsu.ox.ac.uk/crystal/field.cgi?id=2395
	Lung Cancer	0.04763	0.04897	0.9726	0.3307	0.05784	0.01467	1.018	0.02117	-0.008605	0.005001	0.08766	0.05647	1.552	0.1206	0.05738	0.01636	1.021	0.02361	-0.01135	0.006076	sex specific	NA	binary	227347	69441	157906	http://biobank.ctsu.ox.ac.uk/crystal/field.cgi?id=2395
	Adenocarcinoma (LUAD)	0.06554	0.05928	1.106	0.2689	0.05481	0.01478	1.023	0.02158	-0.002298	0.005081	0.1112	0.07043	1.579	0.1144	0.05526	0.01636	1.025	0.02393	-0.003756	0.005661	sex specific	NA	binary	227347	69441	157906	http://biobank.ctsu.ox.ac.uk/crystal/field.cgi?id=2395
	Small Cell Carcinoma (SCLC)	0.01654	0.08271	0.1999	0.8415	0.05568	0.01447	1.023	0.02087	-0.00394	0.005069	0.04796	0.1016	0.4722	0.6368	0.05566	0.0162	1.025	0.02354	-0.00662	0.005517	sex specific	NA	binary	227347	69441	157906	http://biobank.ctsu.ox.ac.uk/crystal/field.cgi?id=2395
	Squamous Cell Carcinoma (LUSC)	0.001807	0.06682	0.02704	0.9784	0.05704	0.01456	1.019	0.02112	-0.006716	0.004891	0.05149	0.08439	0.6102	0.5417	0.05642	0.0162	1.023	0.0235	-0.01019	0.005522	sex specific	NA	binary	227347	69441	157906	http://biobank.ctsu.ox.ac.uk/crystal/field.cgi?id=2395
	Ever Smokers (>100 lifetime cigarettes)	0.06936	0.0551	1.259	0.2081	0.05654	0.01458	1.021	0.02091	-0.001213	0.004913	0.1064	0.07336	1.45	0.147	0.05576	0.01626	1.024	0.02372	-0.003325	0.005824	sex specific	NA	binary	227347	69441	157906	http://biobank.ctsu.ox.ac.uk/crystal/field.cgi?id=2395
	Never Smokers (<100 lifetime cigarettes)	0.01443	0.2366	0.061	0.9514	0.05779	0.01425	1.019	0.02059	-0.00874	0.005719	0.01968	0.1973	0.09977	0.9205	0.05738	0.01577	1.022	0.02293	-0.009918	0.005515	sex specific	NA	binary	227347	69441	157906	http://biobank.ctsu.ox.ac.uk/crystal/field.cgi?id=2395
	Hair/Balding Pattern: Pattern 4																					sex specific	NA	binary	227347	49715	177632	http://biobank.ctsu.ox.ac.uk/crystal/field.cgi?id=2395
	Lung Cancer	-0.01817	0.03366	-0.5397	0.5894	0.1699	0.02016	1.101	0.02611	0.00375	0.005717	-0.03869	0.04163	-0.9293	0.3527	0.1635	0.02122	1.117	0.02927	0.006044	0.006	sex specific	NA	binary	227347	49715	177632	http://biobank.ctsu.ox.ac.uk/crystal/field.cgi?id=2395
	Adenocarcinoma (LUAD)	-0.01011	0.04541	-0.2227	0.8237	0.1644	0.01962	1.111	0.02592	-0.002218	0.005251	-0.0175	0.04885	-0.3582	0.7202	0.1597	0.02082	1.125	0.02904	-0.002507	0.005699	sex specific	NA	binary	227347	49715	177632	http://biobank.ctsu.ox.ac.uk/crystal/field.cgi?id=2395
	Small Cell Carcinoma (SCLC)	-0.03962	0.05095	-0.7776	0.4368	0.1686	0.01916	1.106	0.02596	0.01041	0.005753	-0.09462	0.06671	-1.418	0.1561	0.1631	0.02083	1.121	0.02778	0.01458	0.006095	sex specific	NA	binary	227347	49715	177632	http://biobank.ctsu.ox.ac.uk/crystal/field.cgi?id=2395
	Squamous Cell Carcinoma (LUSC)	-0.08593	0.0456	-1.884	0.05955	0.1681	0.01961	1.101	0.02649	0.01173	0.005805	-0.1026	0.06222	-1.649	0.09911	0.161	0.02044	1.118	0.02866	0.01257	0.006471	sex specific	NA	binary	227347	49715	177632	http://biobank.ctsu.ox.ac.uk/crystal/field.cgi?id=2395
	Ever Smokers (>100 lifetime cigarettes)	-0.0245	0.04028	-0.6083	0.543	0.1685	0.01966	1.104	0.02593	0.004977	0.005358	-0.04105	0.04999	-0.8211	0.4116	0.1624	0.02087	1.12	0.0279	0.006086	0.005702	sex specific	NA	binary	227347	49715	177632	http://biobank.ctsu.ox.ac.uk/crystal/field.cgi?id=2395
	Never Smokers (<100 lifetime cigarettes)	0.1602	0.1901	0.8428	0.3993	0.1712	0.02049	1.104	0.02594	-0.005966	0.005731	0.1198	0.1512	0.7926	0.428	0.1648	0.02114	1.121	0.02869	-0.005432	0.005785	sex specific	NA	binary	227347	49715	177632	http://biobank.ctsu.ox.ac.uk/crystal/field.cgi?id=2395
	Hand Grip Strength (Left)																					high	z7	continuous	499224	-	-	http://biobank.ctsu.ox.ac.uk/crystal/field.cgi?id=46
	Lung Cancer	-0.06127	0.03163	-1.937	0.05273	0.1143	0.004217	1.04	0.01324	0.006344	0.006115	-0.03232	0.0402	-0.8039	0.4214	0.1099	0.004263	1.042	0.01302	0.002416	0.006644	high	z7	continuous	499224	-	-	http://biobank.ctsu.ox.ac.uk/crystal/field.cgi?id=46
	Adenocarcinoma (LUAD)	-0.03747	0.03925	-0.9546	0.3398	0.1148	0.004209	1.038	0.01359	0.004802	0.006212	-0.007527	0.04314	-0.1745	0.8615	0.1106	0.004366	1.04	0.01331	0.000579	0.006539	high	z7	continuous	499224	-	-	http://biobank.ctsu.ox.ac.uk/crystal/field.cgi?id=46
	Small Cell Carcinoma (SCLC)	-0.07555	0.0483	-1.564	0.1178	0.1153	0.004385	1.036	0.01369	0.00481	0.005685	-0.03531	0.05866	-0.602	0.5472	0.111	0.004592	1.038	0.01359	0.002697	0.005939	high	z7	continuous	499224	-	-	http://biobank.ctsu.ox.ac.uk/crystal/field.cgi?id=46
	Squamous Cell Carcinoma (LUSC)	-0.07211	0.04515	-1.597	0.1103	0.1146	0.004381	1.04	0.01338	0.004265	0.006434	-0.07131	0.05458	-1.307	0.1914	0.11	0.004217	1.044	0.01289	0.005079	0.006342	high	z7	continuous	499224	-	-	http://biobank.ctsu.ox.ac.uk/crystal/field.cgi?id=46
	Ever Smokers (>100 lifetime cigarettes)	-0.1043	0.03933	-2.651	0.008023	0.1139	0.00418	1.044	0.01314	0.007662	0.005509	-0.08107	0.051	-1.59	0.1119	0.1093	0.004483	1.046	0.01325	0.003525	0.006703	high	z7	continuous	499224	-	-	http://biobank.ctsu.ox.ac.uk/crystal/field.cgi?id=46
	Never Smokers (<100 lifetime cigarettes)	-0.01328	0.1293	-0.1027	0.9182	0.115	0.004269	1.038	0.01348	-0.003595	0.005472	0.03471	0.1055	0.3291	0.7421	0.1107	0.004462	1.041	0.01309	-0.005893	0.00606	high	z7	continuous	499224	-	-	http://biobank.ctsu.ox.ac.uk/crystal/field.cgi?id=46
	Hand Grip Strength (Right)																					high	z7	continuous	499296	-	-	http://biobank.ctsu.ox.ac.uk/crystal/field.cgi?id=47
	Lung Cancer	-0.08051	0.03217	-2.503	0.01233	0.1137	0.004405	1.051	0.01388	0.007042	0.006301	-0.04842	0.04109	-1.178	0.2386	0.1105	0.004652	1.051	0.01445	0.002596	0.006606	high	z7	continuous	499296	-	-	http://biobank.ctsu.ox.ac.uk/crystal/field.cgi?id=47
	Adenocarcinoma (LUAD)	-0.05288	0.04032	-1.311	0.1897	0.1143	0.004404	1.05	0.01423	0.005112	0.006189	-0.02126	0.04541	-0.4681	0.6397	0.1114	0.004761	1.049	0.01473	0.001124	0.006598	high	z7	continuous	499296	-	-	http://biobank.ctsu.ox.ac.uk/crystal/field.cgi?id=47
	Small Cell Carcinoma (SCLC)	-0.03351	0.04546	-0.7371	0.461	0.1151	0.004609	1.047	0.01438	0.001162	0.005792	0.002346	0.05454	0.04301	0.9657	0.1119	0.00497	1.047	0.01454	0.001746	0.005916	high	z7	continuous	499296	-	-	http://biobank.ctsu.ox.ac.uk/crystal/field.cgi?id=47
	Squamous Cell Carcinoma (LUSC)	-0.1143	0.04765	-2.398	0.01647	0.1145	0.004603	1.05	0.0143	0.008729	0.006651	-0.1063	0.05873	-1.81	0.07033	0.111	0.00463	1.051	0.01429	0.007644	0.006365	high	z7	continuous	499296	-	-	http://biobank.ctsu.ox.ac.uk/crystal/field.cgi?id=47
	Ever Smokers (>100 lifetime cigarettes)	-0.1062	0.04104	-2.588	0.009661	0.1137	0.004443	1.053	0.01379	0.008586	0.005936	-0.07591	0.05342	-1.421	0.1554	0.1101	0.004893	1.055	0.0143	0.004085	0.006763	high	z7	continuous	499296	-	-	http://biobank.ctsu.ox.ac.uk/crystal/field.cgi?id=47
	Never Smokers (<100 lifetime cigarettes)	-0.09378	0.1453	-0.6452	0.5188	0.1151	0.004487	1.047	0.01409	-0.005729	0.005662	-0.03849	0.109	-0.3532	0.724	0.1119	0.004945	1.048	0.01425	-0.007581	0.005932	high	z7	continuous	499296	-	-	http://biobank.ctsu.ox.ac.uk/crystal/field.cgi?id=47
	Handedness (Chirality/Laterality): Left-Handed																					high	nominal	binary	501568	49805	451763	http://biobank.ctsu.ox.ac.uk/crystal/field.cgi?id=1707
	Lung Cancer	-0.07249	0.07467	-0.9708	0.3317	0.01047	0.001535	1.004	0.00707	0.0001071	0.004965	-0.02468	0.09605	-0.257	0.7972	0.009919	0.001664	1.005	0.00784	-0.001701	0.005468	high	nominal	binary	501568	49805	451763	http://biobank.ctsu.ox.ac.uk/crystal/field.cgi?id=1707
	Adenocarcinoma (LUAD)	-0.01848	0.09337	-0.1979	0.8431	0.01053	0.001504	1.002	0.007118	0.001724	0.004818	0.03103	0.1122	0.2765	0.7822	0.009995	0.001627	1.003	0.007656	0.0004938	0.005413	high	nominal	binary	501568	49805	451763	http://biobank.ctsu.ox.ac.uk/crystal/field.cgi?id=1707
	Small Cell Carcinoma (SCLC)	-0.01097	0.1131	-0.09699	0.9227	0.01026	0.001531	1.003	0.007048	-0.004784	0.004538	0.1032	0.1333	0.7738	0.439	0.009706	0.001673	1.005	0.007511	-0.007888	0.004926	high	nominal	binary	501568	49805	451763	http://biobank.ctsu.ox.ac.uk/crystal/field.cgi?id=1707
	Squamous Cell Carcinoma (LUSC)	-0.0404	0.0993	-0.4069	0.6841	0.01065	0.001621	1.002	0.007151	-0.003327	0.004761	-0.01083	0.1205	-0.08981	0.9284	0.0102	0.001705	1.002	0.007932	-0.003639	0.004859	high	nominal	binary	501568	49805	451763	http://biobank.ctsu.ox.ac.uk/crystal/field.cgi?id=1707
	Ever Smokers (>100 lifetime cigarettes)	-0.08405	0.08977	-0.9362	0.3492	0.01017	0.001511	1.005	0.00718	-0.001723	0.00491	-0.005378	0.1184	-0.04543	0.9638	0.009537	0.001659	1.007	0.007478	-0.004846	0.005207	high	nominal	binary	501568	49805	451763	http://biobank.ctsu.ox.ac.uk/crystal/field.cgi?id=1707
	Never Smokers (<100 lifetime cigarettes)	-0.0785	0.2746	-0.2859	0.775	0.01033	0.001451	1.004	0.007093	-0.0002043	0.004499	-0.1316	0.2393	-0.5497	0.5825	0.009649	0.001638	1.005	0.007687	-0.0008691	0.004809	high	nominal	binary	501568	49805	451763	http://biobank.ctsu.ox.ac.uk/crystal/field.cgi?id=1707
	Handedness (Chirality/Laterality): Use both Right and Left Hands Equally																					medium	nominal	binary	501568	9210	492358	http://biobank.ctsu.ox.ac.uk/crystal/field.cgi?id=1707
	Lung Cancer	-0.07895	0.1167	-0.6764	0.4988	0.003959	0.001295	1.008	0.006447	0.00448	0.00558	-0.1309	0.1469	-0.8912	0.3728	0.004252	0.001422	1.006	0.007549	0.005194	0.005957	medium	nominal	binary	501568	9210	492358	http://biobank.ctsu.ox.ac.uk/crystal/field.cgi?id=1707
	Adenocarcinoma (LUAD)	-0.1208	0.1504	-0.803	0.422	0.003379	0.001294	1.01	0.006538	0.00324	0.004743	-0.1186	0.1721	-0.6888	0.4909	0.003682	0.001412	1.008	0.007202	0.002887	0.005246	medium	nominal	binary	501568	9210	492358	http://biobank.ctsu.ox.ac.uk/crystal/field.cgi?id=1707
	Small Cell Carcinoma (SCLC)	0.08519	0.1841	0.4629	0.6435	0.00356	0.001335	1.008	0.006442	-0.006838	0.004762	0.1019	0.2028	0.5026	0.6152	0.003989	0.001413	1.006	0.007032	-0.006547	0.004922	medium	nominal	binary	501568	9210	492358	http://biobank.ctsu.ox.ac.uk/crystal/field.cgi?id=1707
	Squamous Cell Carcinoma (LUSC)	0.01052	0.1569	0.06703	0.9466	0.00414	0.001347	1.007	0.006492	0.00306	0.005313	-0.03486	0.1887	-0.1848	0.8534	0.004504	0.001425	1.005	0.007262	0.004203	0.005546	medium	nominal	binary	501568	9210	492358	http://biobank.ctsu.ox.ac.uk/crystal/field.cgi?id=1707
	Ever Smokers (>100 lifetime cigarettes)	-0.1138	0.1615	-0.7048	0.4809	0.003654	0.001345	1.009	0.006421	0.001268	0.00541	-0.1285	0.1876	-0.6852	0.4932	0.003864	0.00137	1.008	0.006483	0.0006282	0.005392	medium	nominal	binary	501568	9210	492358	http://biobank.ctsu.ox.ac.uk/crystal/field.cgi?id=1707
	Never Smokers (<100 lifetime cigarettes)	-0.2782	0.5636	-0.4937	0.6216	0.003375	0.001335	1.01	0.006563	0.004028	0.004559	-0.3555	0.5023	-0.7077	0.4791	0.003758	0.001427	1.008	0.006844	0.005482	0.004886	medium	nominal	binary	501568	9210	492358	http://biobank.ctsu.ox.ac.uk/crystal/field.cgi?id=1707
	Happiness																					high	z7	ordinal	214348	-	-	http://biobank.ctsu.ox.ac.uk/crystal/field.cgi?id=4526
	Lung Cancer	0.03487	0.05554	0.6279	0.5301	0.06284	0.004621	1.002	0.007384	-0.003066	0.005154	0.03847	0.06484	0.5933	0.553	0.0576	0.004933	1.003	0.007664	-0.001125	0.005228	high	z7	ordinal	214348	-	-	http://biobank.ctsu.ox.ac.uk/crystal/field.cgi?id=4526
	Adenocarcinoma (LUAD)	0.02358	0.0705	0.3344	0.738	0.06384	0.004594	1.001	0.007353	-0.002335	0.005376	0.002489	0.07968	0.03124	0.9751	0.05928	0.004959	1.001	0.007745	-0.0001015	0.00553	high	z7	ordinal	214348	-	-	http://biobank.ctsu.ox.ac.uk/crystal/field.cgi?id=4526
	Small Cell Carcinoma (SCLC)	0.04418	0.08528	0.518	0.6044	0.06394	0.004685	1.003	0.007163	-0.0008086	0.00497	0.07039	0.1015	0.6937	0.4879	0.05877	0.004838	1.003	0.007791	0.000712	0.005145	high	z7	ordinal	214348	-	-	http://biobank.ctsu.ox.ac.uk/crystal/field.cgi?id=4526
	Squamous Cell Carcinoma (LUSC)	0.06818	0.07344	0.9284	0.3532	0.06391	0.004907	1.002	0.007453	-0.005516	0.004979	0.07595	0.0889	0.8543	0.3929	0.05889	0.004725	1.002	0.007503	-0.005377	0.00497	high	z7	ordinal	214348	-	-	http://biobank.ctsu.ox.ac.uk/crystal/field.cgi?id=4526
	Ever Smokers (>100 lifetime cigarettes)	0.06628	0.07035	0.9421	0.3461	0.0624	0.004549	1.005	0.007164	-0.001598	0.004879	0.1037	0.09142	1.134	0.2568	0.05737	0.004735	1.004	0.007649	-0.001818	0.005129	high	z7	ordinal	214348	-	-	http://biobank.ctsu.ox.ac.uk/crystal/field.cgi?id=4526
	Never Smokers (<100 lifetime cigarettes)	-0.000573	0.2165	-0.002647	0.9979	0.06374	0.0046	1.002	0.007113	-0.0005704	0.004968	-0.02394	0.1926	-0.1243	0.901	0.0587	0.005049	1.003	0.007878	0.0006642	0.00548	high	z7	ordinal	214348	-	-	http://biobank.ctsu.ox.ac.uk/crystal/field.cgi?id=4526
	Headaches for 3+ Months																					high	z4	binary	106331	49323	57008	http://biobank.ctsu.ox.ac.uk/crystal/field.cgi?id=3799
	Lung Cancer	-0.0228	0.06534	-0.349	0.7271	0.05525	0.007287	1.006	0.006823	0.008381	0.004979	-0.003773	0.08273	-0.04561	0.9636	0.04782	0.007779	1.011	0.007226	0.006461	0.005515	high	z4	binary	106331	49323	57008	http://biobank.ctsu.ox.ac.uk/crystal/field.cgi?id=3799
	Adenocarcinoma (LUAD)	0.02659	0.08143	0.3265	0.7441	0.05579	0.007313	1.006	0.006808	0.003248	0.004695	0.07079	0.08996	0.7869	0.4313	0.048	0.008154	1.01	0.007681	0.001659	0.004867	high	z4	binary	106331	49323	57008	http://biobank.ctsu.ox.ac.uk/crystal/field.cgi?id=3799
	Small Cell Carcinoma (SCLC)	0.04258	0.1089	0.3909	0.6958	0.05527	0.007003	1.004	0.006553	0.002987	0.004626	0.07509	0.1419	0.529	0.5968	0.04806	0.008104	1.009	0.007349	0.001289	0.004964	high	z4	binary	106331	49323	57008	http://biobank.ctsu.ox.ac.uk/crystal/field.cgi?id=3799
	Squamous Cell Carcinoma (LUSC)	-0.08053	0.09826	-0.8196	0.4124	0.05553	0.007516	1.004	0.006815	0.00207	0.005037	-0.1126	0.1195	-0.9426	0.3459	0.04818	0.007771	1.009	0.00749	0.00201	0.005487	high	z4	binary	106331	49323	57008	http://biobank.ctsu.ox.ac.uk/crystal/field.cgi?id=3799
	Ever Smokers (>100 lifetime cigarettes)	-0.04303	0.08202	-0.5246	0.5999	0.05435	0.007208	1.006	0.006552	0.005251	0.004881	-0.02739	0.1088	-0.2517	0.8013	0.04656	0.00808	1.011	0.007454	0.003874	0.005298	high	z4	binary	106331	49323	57008	http://biobank.ctsu.ox.ac.uk/crystal/field.cgi?id=3799
	Never Smokers (<100 lifetime cigarettes)	-0.07242	0.2581	-0.2806	0.779	0.057	0.0074	1.004	0.006684	0.002302	0.004345	-0.009523	0.262	-0.03635	0.971	0.0501	0.008522	1.008	0.007732	-0.000306	0.004991	high	z4	binary	106331	49323	57008	http://biobank.ctsu.ox.ac.uk/crystal/field.cgi?id=3799
	Health Satisfaction																					high	z7	ordinal	214348	-	-	http://biobank.ctsu.ox.ac.uk/crystal/field.cgi?id=4548
	Lung Cancer	0.2267	0.04959	4.572	4.836e-06	0.08207	0.00511	1.008	0.007599	0.00292	0.005052	0.2028	0.05729	3.54	0.0003995	0.07117	0.004848	1.013	0.007966	0.004699	0.005419	high	z7	ordinal	214348	-	-	http://biobank.ctsu.ox.ac.uk/crystal/field.cgi?id=4548
	Adenocarcinoma (LUAD)	0.1341	0.0621	2.159	0.03084	0.08258	0.005002	1.005	0.007509	0.0003075	0.004924	0.1202	0.06765	1.777	0.07551	0.07163	0.004725	1.01	0.008112	2.411e-05	0.005309	high	z7	ordinal	214348	-	-	http://biobank.ctsu.ox.ac.uk/crystal/field.cgi?id=4548
	Small Cell Carcinoma (SCLC)	0.2181	0.07532	2.896	0.003777	0.08135	0.004932	1.005	0.007562	0.01061	0.00428	0.2322	0.09405	2.469	0.01354	0.0702	0.004797	1.011	0.007988	0.009739	0.004593	high	z7	ordinal	214348	-	-	http://biobank.ctsu.ox.ac.uk/crystal/field.cgi?id=4548
	Squamous Cell Carcinoma (LUSC)	0.3201	0.07438	4.304	1.675e-05	0.08263	0.005283	1.005	0.00758	-0.007094	0.005492	0.2648	0.08855	2.991	0.002783	0.07169	0.004812	1.011	0.007994	-0.003486	0.00569	high	z7	ordinal	214348	-	-	http://biobank.ctsu.ox.ac.uk/crystal/field.cgi?id=4548
	Ever Smokers (>100 lifetime cigarettes)	0.1605	0.06768	2.371	0.01775	0.08216	0.005063	1.007	0.007601	0.000687	0.005673	0.1726	0.08508	2.029	0.04251	0.07115	0.004968	1.013	0.008069	-9.889e-05	0.005689	high	z7	ordinal	214348	-	-	http://biobank.ctsu.ox.ac.uk/crystal/field.cgi?id=4548
	Never Smokers (<100 lifetime cigarettes)	0.2254	0.2579	0.8742	0.382	0.08183	0.004969	1.006	0.007631	-0.001572	0.005114	0.05459	0.1933	0.2824	0.7776	0.07127	0.004994	1.011	0.008313	0.001957	0.005234	high	z7	ordinal	214348	-	-	http://biobank.ctsu.ox.ac.uk/crystal/field.cgi?id=4548
	Hearing Aid User																					high	z4	binary	332150	20412	311738	http://biobank.ctsu.ox.ac.uk/crystal/field.cgi?id=3393
	Lung Cancer	-0.02009	0.07636	-0.2631	0.7925	0.01742	0.002417	1.001	0.006766	0.001406	0.004729	0.00256	0.09906	0.02584	0.9794	0.01705	0.002507	1.001	0.007549	0.0006046	0.005369	high	z4	binary	332150	20412	311738	http://biobank.ctsu.ox.ac.uk/crystal/field.cgi?id=3393
	Adenocarcinoma (LUAD)	-0.08365	0.09466	-0.8837	0.3769	0.01689	0.002446	1.001	0.006752	0.002779	0.004964	-0.0728	0.1187	-0.6133	0.5396	0.0166	0.002528	1.001	0.007373	0.002234	0.005814	high	z4	binary	332150	20412	311738	http://biobank.ctsu.ox.ac.uk/crystal/field.cgi?id=3393
	Small Cell Carcinoma (SCLC)	-0.01635	0.121	-0.1352	0.8925	0.01688	0.002421	1.003	0.006903	0.002388	0.004824	0.02831	0.1386	0.2042	0.8382	0.01634	0.002676	1.004	0.007214	0.0007778	0.004876	high	z4	binary	332150	20412	311738	http://biobank.ctsu.ox.ac.uk/crystal/field.cgi?id=3393
	Squamous Cell Carcinoma (LUSC)	0.0967	0.1033	0.9358	0.3494	0.01798	0.002407	1	0.007002	-0.002137	0.004638	0.1114	0.136	0.8194	0.4126	0.01748	0.002582	1.001	0.007313	-0.002008	0.005276	high	z4	binary	332150	20412	311738	http://biobank.ctsu.ox.ac.uk/crystal/field.cgi?id=3393
	Ever Smokers (>100 lifetime cigarettes)	-0.007032	0.09762	-0.07203	0.9426	0.01743	0.002504	1.001	0.007247	-0.0001356	0.004872	0.04717	0.1223	0.3856	0.6998	0.01711	0.002596	1.001	0.007147	-0.00144	0.005419	high	z4	binary	332150	20412	311738	http://biobank.ctsu.ox.ac.uk/crystal/field.cgi?id=3393
	Never Smokers (<100 lifetime cigarettes)	-0.009798	0.3218	-0.03045	0.9757	0.01674	0.002417	1.003	0.006807	-0.0005831	0.004904	0.01405	0.2871	0.04893	0.961	0.01623	0.002507	1.004	0.007295	-0.0002103	0.005083	high	z4	binary	332150	20412	311738	http://biobank.ctsu.ox.ac.uk/crystal/field.cgi?id=3393
	Hearing Difficulty/Problems with Background Noise																					high	z7	binary	501428	216469	284959	http://biobank.ctsu.ox.ac.uk/crystal/field.cgi?id=2257
	Lung Cancer	0.07234	0.04087	1.77	0.07675	0.05051	0.002453	1.023	0.008886	-0.0035	0.004631	0.1089	0.04507	2.415	0.01572	0.04679	0.002399	1.026	0.009123	-0.004962	0.004868	high	z7	binary	501428	216469	284959	http://biobank.ctsu.ox.ac.uk/crystal/field.cgi?id=2257
	Adenocarcinoma (LUAD)	0.04348	0.05006	0.8686	0.3851	0.05054	0.002504	1.023	0.009099	-0.004099	0.005231	0.06494	0.05227	1.242	0.2142	0.04697	0.002474	1.026	0.009206	-0.004752	0.005497	high	z7	binary	501428	216469	284959	http://biobank.ctsu.ox.ac.uk/crystal/field.cgi?id=2257
	Small Cell Carcinoma (SCLC)	0.07894	0.07033	1.122	0.2617	0.05063	0.002483	1.024	0.008882	0.001131	0.005222	0.1036	0.08478	1.222	0.2216	0.04686	0.002401	1.027	0.009413	-0.0005672	0.005802	high	z7	binary	501428	216469	284959	http://biobank.ctsu.ox.ac.uk/crystal/field.cgi?id=2257
	Squamous Cell Carcinoma (LUSC)	0.05439	0.05767	0.943	0.3457	0.05095	0.002528	1.022	0.009021	-0.0003391	0.005292	0.03525	0.06642	0.5308	0.5956	0.0473	0.002452	1.025	0.00885	0.002314	0.005471	high	z7	binary	501428	216469	284959	http://biobank.ctsu.ox.ac.uk/crystal/field.cgi?id=2257
	Ever Smokers (>100 lifetime cigarettes)	0.0431	0.05031	0.8566	0.3916	0.05109	0.002454	1.022	0.008856	-0.002602	0.004603	0.08129	0.06342	1.282	0.1999	0.04744	0.002421	1.025	0.009505	-0.003702	0.005244	high	z7	binary	501428	216469	284959	http://biobank.ctsu.ox.ac.uk/crystal/field.cgi?id=2257
	Never Smokers (<100 lifetime cigarettes)	0.2156	0.1976	1.091	0.2754	0.05073	0.002432	1.024	0.008787	-0.009625	0.004895	0.2085	0.1681	1.24	0.2148	0.047	0.002427	1.028	0.009303	-0.009073	0.005618	high	z7	binary	501428	216469	284959	http://biobank.ctsu.ox.ac.uk/crystal/field.cgi?id=2257
	Hearing Difficulty/Problems: Yes																					high	z7	binary	498676	146371	352305	http://biobank.ctsu.ox.ac.uk/crystal/field.cgi?id=2247
	Lung Cancer	0.07584	0.0494	1.535	0.1247	0.0411	0.002293	1.016	0.008639	0.000993	0.005149	0.08235	0.05983	1.376	0.1687	0.0397	0.002458	1.017	0.008896	0.0007953	0.005457	high	z7	binary	498676	146371	352305	http://biobank.ctsu.ox.ac.uk/crystal/field.cgi?id=2247
	Adenocarcinoma (LUAD)	0.008163	0.05493	0.1486	0.8819	0.04075	0.002402	1.016	0.009078	0.00367	0.004946	0.00922	0.06247	0.1476	0.8827	0.03944	0.002558	1.017	0.008986	0.002274	0.005285	high	z7	binary	498676	146371	352305	http://biobank.ctsu.ox.ac.uk/crystal/field.cgi?id=2247
	Small Cell Carcinoma (SCLC)	0.04627	0.06892	0.6713	0.502	0.04124	0.002416	1.016	0.008937	0.002256	0.004947	0.06721	0.08604	0.7812	0.4347	0.03974	0.002564	1.017	0.009142	0.000298	0.005535	high	z7	binary	498676	146371	352305	http://biobank.ctsu.ox.ac.uk/crystal/field.cgi?id=2247
	Squamous Cell Carcinoma (LUSC)	0.08849	0.06493	1.363	0.1729	0.04166	0.002464	1.014	0.00891	0.001162	0.005123	0.04674	0.08262	0.5657	0.5716	0.04013	0.002552	1.016	0.008983	0.004854	0.005659	high	z7	binary	498676	146371	352305	http://biobank.ctsu.ox.ac.uk/crystal/field.cgi?id=2247
	Ever Smokers (>100 lifetime cigarettes)	0.1048	0.06174	1.698	0.08951	0.04173	0.002431	1.015	0.009114	-0.004968	0.005301	0.1411	0.07365	1.916	0.05537	0.0403	0.002548	1.016	0.008813	-0.007223	0.005357	high	z7	binary	498676	146371	352305	http://biobank.ctsu.ox.ac.uk/crystal/field.cgi?id=2247
	Never Smokers (<100 lifetime cigarettes)	0.125	0.1946	0.6424	0.5206	0.04071	0.002419	1.018	0.009049	-0.007002	0.004989	0.1159	0.1716	0.6753	0.4995	0.03915	0.002451	1.02	0.008973	-0.005863	0.005788	high	z7	binary	498676	146371	352305	http://biobank.ctsu.ox.ac.uk/crystal/field.cgi?id=2247
	Hip Circumference																					high	z7	continuous	500300	-	-	http://biobank.ctsu.ox.ac.uk/crystal/field.cgi?id=49
	Lung Cancer	0.1186	0.03275	3.621	0.000294	0.2163	0.00847	1.078	0.01934	0.0107	0.0071	0.1199	0.03761	3.189	0.001427	0.2041	0.00936	1.08	0.02103	0.01382	0.007609	high	z7	continuous	500300	-	-	http://biobank.ctsu.ox.ac.uk/crystal/field.cgi?id=49
	Adenocarcinoma (LUAD)	0.03811	0.03761	1.013	0.311	0.2165	0.008261	1.076	0.01938	-0.0003582	0.006665	0.04625	0.0409	1.131	0.2582	0.2043	0.008152	1.079	0.02015	-0.0006002	0.007003	high	z7	continuous	500300	-	-	http://biobank.ctsu.ox.ac.uk/crystal/field.cgi?id=49
	Small Cell Carcinoma (SCLC)	0.1583	0.04421	3.581	0.0003429	0.2159	0.007902	1.08	0.02164	0.01975	0.006681	0.1599	0.05544	2.885	0.003918	0.2041	0.008626	1.081	0.02044	0.0196	0.007234	high	z7	continuous	500300	-	-	http://biobank.ctsu.ox.ac.uk/crystal/field.cgi?id=49
	Squamous Cell Carcinoma (LUSC)	0.1973	0.04464	4.421	9.835e-06	0.2145	0.007515	1.078	0.01889	0.00624	0.006627	0.2038	0.05333	3.821	0.0001327	0.2017	0.007747	1.081	0.0192	0.00927	0.007121	high	z7	continuous	500300	-	-	http://biobank.ctsu.ox.ac.uk/crystal/field.cgi?id=49
	Ever Smokers (>100 lifetime cigarettes)	0.09075	0.03895	2.33	0.01981	0.2175	0.007879	1.076	0.02117	0.01047	0.006762	0.1025	0.04389	2.336	0.01948	0.2055	0.008644	1.079	0.02071	0.01303	0.006917	high	z7	continuous	500300	-	-	http://biobank.ctsu.ox.ac.uk/crystal/field.cgi?id=49
	Never Smokers (<100 lifetime cigarettes)	-0.06383	0.1115	-0.5723	0.5671	0.2175	0.00821	1.075	0.02004	-0.01193	0.006513	-0.08995	0.1057	-0.8507	0.3949	0.2056	0.008781	1.077	0.02152	-0.01077	0.006473	high	z7	continuous	500300	-	-	http://biobank.ctsu.ox.ac.uk/crystal/field.cgi?id=49
	Home Area Population Density - Urban or Rural: England/Wales - Village - less Sparse																					high	nominal	binary	497410	23070	474340	http://biobank.ctsu.ox.ac.uk/crystal/field.cgi?id=20118
	Lung Cancer	-0.03494	0.1627	-0.2148	0.8299	0.001994	0.001306	1.021	0.006587	-0.008999	0.005015	0.06315	0.2589	0.2439	0.8073	0.001421	0.00142	1.021	0.007219	-0.008021	0.005665	high	nominal	binary	497410	23070	474340	http://biobank.ctsu.ox.ac.uk/crystal/field.cgi?id=20118
	Adenocarcinoma (LUAD)	-0.07653	0.1974	-0.3876	0.6983	0.001827	0.001299	1.023	0.006375	-0.00227	0.004634	-0.003671	0.2764	-0.01328	0.9894	0.001382	0.001452	1.022	0.007257	-0.002318	0.005379	high	nominal	binary	497410	23070	474340	http://biobank.ctsu.ox.ac.uk/crystal/field.cgi?id=20118
	Small Cell Carcinoma (SCLC)	-0.4158	0.3117	-1.334	0.1823	0.001905	0.001355	1.021	0.006765	-0.003588	0.004773	-0.4719	0.5304	-0.8898	0.3736	0.001247	0.001347	1.022	0.007029	-0.003413	0.005065	high	nominal	binary	497410	23070	474340	http://biobank.ctsu.ox.ac.uk/crystal/field.cgi?id=20118
	Squamous Cell Carcinoma (LUSC)	0.03345	0.2053	0.1629	0.8706	0.002233	0.001297	1.021	0.006294	-0.006243	0.004773	0.07055	0.3174	0.2222	0.8241	0.001638	0.001457	1.021	0.00733	-0.002592	0.005363	high	nominal	binary	497410	23070	474340	http://biobank.ctsu.ox.ac.uk/crystal/field.cgi?id=20118
	Ever Smokers (>100 lifetime cigarettes)	-0.03074	0.1913	-0.1607	0.8723	0.002361	0.001368	1.019	0.006772	-0.003868	0.004913	-0.04198	0.2714	-0.1546	0.8771	0.001881	0.001347	1.018	0.006937	-0.0024	0.005436	high	nominal	binary	497410	23070	474340	http://biobank.ctsu.ox.ac.uk/crystal/field.cgi?id=20118
	Never Smokers (<100 lifetime cigarettes)	0.02265	0.5791	0.03911	0.9688	0.002362	0.001288	1.019	0.006164	-0.001284	0.004537	0.2743	0.5776	0.4749	0.6349	0.001759	0.001432	1.019	0.007162	-0.0006759	0.00453	high	nominal	binary	497410	23070	474340	http://biobank.ctsu.ox.ac.uk/crystal/field.cgi?id=20118
	Home Area Population Density - Urban or Rural: Scotland - Large Urban Area																					high	z4	binary	497410	27299	470111	http://biobank.ctsu.ox.ac.uk/crystal/field.cgi?id=20118
	Lung Cancer	0.06219	0.08335	0.7462	0.4556	0.009014	0.001871	1.251	0.008115	-0.0114	0.005804	0.1503	0.1069	1.406	0.1596	0.007895	0.002022	1.252	0.008301	-0.01422	0.006277	high	z4	binary	497410	27299	470111	http://biobank.ctsu.ox.ac.uk/crystal/field.cgi?id=20118
	Adenocarcinoma (LUAD)	-0.001709	0.09921	-0.01723	0.9863	0.008875	0.001853	1.252	0.007977	0.0004499	0.005644	0.08161	0.1233	0.662	0.508	0.007623	0.001985	1.254	0.008222	0.0007597	0.005697	high	z4	binary	497410	27299	470111	http://biobank.ctsu.ox.ac.uk/crystal/field.cgi?id=20118
	Small Cell Carcinoma (SCLC)	-0.02075	0.1367	-0.1518	0.8794	0.008416	0.001753	1.254	0.008063	-0.0005667	0.004942	-0.09405	0.1792	-0.5247	0.5998	0.007161	0.001992	1.255	0.008414	-0.0001671	0.005359	high	z4	binary	497410	27299	470111	http://biobank.ctsu.ox.ac.uk/crystal/field.cgi?id=20118
	Squamous Cell Carcinoma (LUSC)	0.08122	0.1169	0.695	0.4871	0.008652	0.001889	1.252	0.008252	-0.00714	0.005097	0.1103	0.1456	0.7575	0.4488	0.007416	0.002016	1.254	0.00874	-0.009087	0.005327	high	z4	binary	497410	27299	470111	http://biobank.ctsu.ox.ac.uk/crystal/field.cgi?id=20118
	Ever Smokers (>100 lifetime cigarettes)	0.09752	0.1046	0.9325	0.3511	0.008693	0.001727	1.252	0.007704	-0.006882	0.005528	0.1512	0.1336	1.132	0.2576	0.007526	0.001958	1.253	0.008094	-0.008523	0.005458	high	z4	binary	497410	27299	470111	http://biobank.ctsu.ox.ac.uk/crystal/field.cgi?id=20118
	Never Smokers (<100 lifetime cigarettes)	0.3102	0.404	0.768	0.4425	0.008525	0.001752	1.253	0.007748	0.003551	0.00532	0.2424	0.3449	0.7027	0.4822	0.007323	0.001913	1.254	0.008142	0.004228	0.005726	high	z4	binary	497410	27299	470111	http://biobank.ctsu.ox.ac.uk/crystal/field.cgi?id=20118
	How are People in Household Related to Participant: Son and/or Daughter (Include Step-Children)																					high	nominal	binary	409429	190451	218978	http://biobank.ctsu.ox.ac.uk/crystal/field.cgi?id=6141
	Lung Cancer	-0.3417	0.1013	-3.374	0.000741	0.006202	0.001503	1.007	0.006994	0.001134	0.005216	-0.2973	0.1498	-1.985	0.04713	0.004895	0.001465	1.005	0.007108	-0.001935	0.005476	high	nominal	binary	409429	190451	218978	http://biobank.ctsu.ox.ac.uk/crystal/field.cgi?id=6141
	Adenocarcinoma (LUAD)	-0.2808	0.1258	-2.233	0.02555	0.005957	0.001493	1.008	0.007005	0.003405	0.005126	-0.2727	0.1683	-1.62	0.1052	0.004638	0.001508	1.006	0.007294	0.001832	0.005472	high	nominal	binary	409429	190451	218978	http://biobank.ctsu.ox.ac.uk/crystal/field.cgi?id=6141
	Small Cell Carcinoma (SCLC)	-0.3746	0.1639	-2.286	0.02227	0.006183	0.001461	1.007	0.006766	0.0044	0.004668	-0.338	0.2074	-1.63	0.1032	0.004987	0.001485	1.005	0.007198	0.003334	0.005058	high	nominal	binary	409429	190451	218978	http://biobank.ctsu.ox.ac.uk/crystal/field.cgi?id=6141
	Squamous Cell Carcinoma (LUSC)	-0.2098	0.1323	-1.586	0.1127	0.006028	0.001495	1.007	0.006999	-0.003238	0.005061	-0.1256	0.191	-0.6576	0.5108	0.004933	0.00148	1.005	0.007094	-0.005682	0.005582	high	nominal	binary	409429	190451	218978	http://biobank.ctsu.ox.ac.uk/crystal/field.cgi?id=6141
	Ever Smokers (>100 lifetime cigarettes)	-0.2106	0.1292	-1.63	0.1031	0.006264	0.001544	1.005	0.007271	-0.002947	0.005062	-0.1784	0.1665	-1.072	0.2839	0.005069	0.001434	1.003	0.0071	-0.005031	0.005482	high	nominal	binary	409429	190451	218978	http://biobank.ctsu.ox.ac.uk/crystal/field.cgi?id=6141
	Never Smokers (<100 lifetime cigarettes)	-0.2012	0.3641	-0.5525	0.5806	0.005857	0.001505	1.008	0.007209	0.003189	0.004492	-0.02105	0.3638	-0.05786	0.9539	0.004696	0.001503	1.006	0.007221	0.002874	0.004612	high	nominal	binary	409429	190451	218978	http://biobank.ctsu.ox.ac.uk/crystal/field.cgi?id=6141
	Illness, Injury, Bereavement, Stress in Last 2 Years: Death of a Close Relative																					high	nominal	binary	498682	121004	377678	http://biobank.ctsu.ox.ac.uk/crystal/field.cgi?id=6145
	Lung Cancer	0.1702	0.08526	1.996	0.0459	0.006844	0.001364	1.001	0.006552	0.001203	0.005068	0.07722	0.09605	0.804	0.4214	0.006574	0.001503	0.9979	0.006777	0.004628	0.005305	high	nominal	binary	498682	121004	377678	http://biobank.ctsu.ox.ac.uk/crystal/field.cgi?id=6145
	Adenocarcinoma (LUAD)	0.09909	0.1141	0.8682	0.3853	0.00619	0.001353	1.004	0.006483	0.00197	0.005208	0.02954	0.1173	0.2519	0.8011	0.006006	0.001541	1	0.007161	0.003302	0.005294	high	nominal	binary	498682	121004	377678	http://biobank.ctsu.ox.ac.uk/crystal/field.cgi?id=6145
	Small Cell Carcinoma (SCLC)	0.1544	0.1391	1.11	0.2671	0.006884	0.00142	1.002	0.006666	0.002329	0.004847	0.1196	0.1602	0.7464	0.4554	0.006484	0.00141	0.999	0.006743	0.003878	0.00498	high	nominal	binary	498682	121004	377678	http://biobank.ctsu.ox.ac.uk/crystal/field.cgi?id=6145
	Squamous Cell Carcinoma (LUSC)	0.2148	0.1213	1.772	0.07646	0.006625	0.001392	1.002	0.006451	-0.003518	0.004636	0.1173	0.1345	0.872	0.3832	0.0062	0.001424	0.9988	0.007014	-0.001646	0.004747	high	nominal	binary	498682	121004	377678	http://biobank.ctsu.ox.ac.uk/crystal/field.cgi?id=6145
	Ever Smokers (>100 lifetime cigarettes)	0.08246	0.1187	0.6945	0.4873	0.006618	0.001435	1.001	0.00641	0.0005366	0.00506	-0.02471	0.154	-0.1604	0.8726	0.006203	0.001432	0.9982	0.00705	0.002962	0.005761	high	nominal	binary	498682	121004	377678	http://biobank.ctsu.ox.ac.uk/crystal/field.cgi?id=6145
	Never Smokers (<100 lifetime cigarettes)	-0.03825	0.3107	-0.1231	0.902	0.0065	0.001402	1.002	0.00658	0.003097	0.004498	-0.1506	0.3295	-0.4569	0.6477	0.006274	0.00145	0.9987	0.006805	0.004596	0.004861	high	nominal	binary	498682	121004	377678	http://biobank.ctsu.ox.ac.uk/crystal/field.cgi?id=6145
	Illness, Injury, Bereavement, Stress in Last 2 Years: Financial Difficulties																					high	z7	binary	498682	65762	432920	http://biobank.ctsu.ox.ac.uk/crystal/field.cgi?id=6145
	Lung Cancer	0.2885	0.06186	4.663	3.113e-06	0.03232	0.00199	1.014	0.008231	-0.0007316	0.005446	0.2554	0.0588	4.343	1.403e-05	0.02666	0.001948	1.025	0.008114	0.003666	0.00556	high	z7	binary	498682	65762	432920	http://biobank.ctsu.ox.ac.uk/crystal/field.cgi?id=6145
	Adenocarcinoma (LUAD)	0.156	0.05765	2.706	0.006817	0.03204	0.001946	1.014	0.00808	0.002916	0.005473	0.1314	0.06794	1.934	0.05311	0.02655	0.001942	1.025	0.008087	0.003501	0.006115	high	z7	binary	498682	65762	432920	http://biobank.ctsu.ox.ac.uk/crystal/field.cgi?id=6145
	Small Cell Carcinoma (SCLC)	0.4348	0.08229	5.284	1.267e-07	0.03194	0.002046	1.015	0.008284	-0.005308	0.004948	0.4419	0.1103	4.007	6.153e-05	0.02623	0.001918	1.026	0.007744	-0.0009713	0.005366	high	z7	binary	498682	65762	432920	http://biobank.ctsu.ox.ac.uk/crystal/field.cgi?id=6145
	Squamous Cell Carcinoma (LUSC)	0.3269	0.07872	4.152	3.291e-05	0.03237	0.001982	1.016	0.008052	-0.003428	0.005486	0.2092	0.08844	2.366	0.01799	0.02649	0.001973	1.027	0.008378	0.002692	0.005516	high	z7	binary	498682	65762	432920	http://biobank.ctsu.ox.ac.uk/crystal/field.cgi?id=6145
	Ever Smokers (>100 lifetime cigarettes)	0.2421	0.07437	3.255	0.001134	0.03228	0.001973	1.015	0.008311	0.001841	0.005689	0.2245	0.0732	3.067	0.002162	0.02662	0.001944	1.026	0.008006	0.005067	0.005671	high	z7	binary	498682	65762	432920	http://biobank.ctsu.ox.ac.uk/crystal/field.cgi?id=6145
	Never Smokers (<100 lifetime cigarettes)	0.2512	0.244	1.029	0.3033	0.03167	0.001944	1.018	0.00788	-0.001927	0.004455	0.3052	0.2157	1.415	0.1571	0.02614	0.001953	1.028	0.008129	-0.003321	0.004766	high	z7	binary	498682	65762	432920	http://biobank.ctsu.ox.ac.uk/crystal/field.cgi?id=6145
	Illness, Injury, Bereavement, Stress in Last 2 Years: Marital Separation/Divorce																					high	nominal	binary	498682	16978	481704	http://biobank.ctsu.ox.ac.uk/crystal/field.cgi?id=6145
	Lung Cancer	0.5388	0.184	2.929	0.003405	0.002745	0.001286	1.011	0.006801	-0.002946	0.004906	0.5621	0.216	2.602	0.009256	0.002582	0.001294	1.009	0.00667	-0.003508	0.005394	high	nominal	binary	498682	16978	481704	http://biobank.ctsu.ox.ac.uk/crystal/field.cgi?id=6145
	Adenocarcinoma (LUAD)	0.2374	0.1648	1.441	0.1496	0.002779	0.001292	1.01	0.006866	0.003535	0.004838	0.2123	0.2053	1.034	0.3012	0.002598	0.001352	1.007	0.007254	0.004412	0.005283	high	nominal	binary	498682	16978	481704	http://biobank.ctsu.ox.ac.uk/crystal/field.cgi?id=6145
	Small Cell Carcinoma (SCLC)	0.4246	0.2026	2.095	0.03614	0.003076	0.001341	1.009	0.006554	-0.004914	0.00449	0.3245	0.2383	1.362	0.1732	0.002936	0.001319	1.006	0.00697	-0.004401	0.00531	high	nominal	binary	498682	16978	481704	http://biobank.ctsu.ox.ac.uk/crystal/field.cgi?id=6145
	Squamous Cell Carcinoma (LUSC)	0.7616	0.2559	2.976	0.00292	0.002819	0.001359	1.012	0.007001	-0.007793	0.004412	0.7835	0.2938	2.667	0.007661	0.00257	0.001324	1.009	0.0066	-0.008921	0.004802	high	nominal	binary	498682	16978	481704	http://biobank.ctsu.ox.ac.uk/crystal/field.cgi?id=6145
	Ever Smokers (>100 lifetime cigarettes)	0.3898	0.1812	2.151	0.03149	0.002958	0.001312	1.01	0.00647	0.003119	0.004859	0.3791	0.2216	1.71	0.08722	0.002785	0.001333	1.007	0.007151	0.002468	0.005507	high	nominal	binary	498682	16978	481704	http://biobank.ctsu.ox.ac.uk/crystal/field.cgi?id=6145
	Never Smokers (<100 lifetime cigarettes)	0.2837	0.5988	0.4738	0.6356	0.00284	0.001344	1.01	0.006775	-0.003135	0.005045	0.26	0.5339	0.487	0.6263	0.002795	0.001353	1.007	0.007332	-0.003688	0.005405	high	nominal	binary	498682	16978	481704	http://biobank.ctsu.ox.ac.uk/crystal/field.cgi?id=6145
	Illness, Injury, Bereavement, Stress in Last 2 Years: None of the above																					high	z7	binary	498682	317401	181281	http://biobank.ctsu.ox.ac.uk/crystal/field.cgi?id=6145
	Lung Cancer	-0.2114	0.06002	-3.522	0.0004284	0.02261	0.001711	1.004	0.007155	-0.003254	0.005733	-0.1627	0.06451	-2.522	0.01167	0.02099	0.001845	1.001	0.007374	-0.007046	0.005777	high	z7	binary	498682	317401	181281	http://biobank.ctsu.ox.ac.uk/crystal/field.cgi?id=6145
	Adenocarcinoma (LUAD)	-0.09497	0.06984	-1.36	0.1739	0.0227	0.001671	1.004	0.006789	-0.004203	0.005622	-0.06453	0.07026	-0.9184	0.3584	0.0213	0.001885	1	0.007773	-0.004664	0.005429	high	z7	binary	498682	317401	181281	http://biobank.ctsu.ox.ac.uk/crystal/field.cgi?id=6145
	Small Cell Carcinoma (SCLC)	-0.2335	0.08359	-2.793	0.005217	0.02269	0.001695	1.005	0.006144	-0.002154	0.004595	-0.2157	0.1042	-2.07	0.03845	0.0211	0.001724	1.001	0.007299	-0.005306	0.005275	high	z7	binary	498682	317401	181281	http://biobank.ctsu.ox.ac.uk/crystal/field.cgi?id=6145
	Squamous Cell Carcinoma (LUSC)	-0.2335	0.07777	-3.003	0.002675	0.02284	0.001618	1.004	0.006666	-0.0004394	0.005336	-0.1571	0.08692	-1.807	0.07069	0.02125	0.001789	1.001	0.007488	-0.004256	0.005378	high	z7	binary	498682	317401	181281	http://biobank.ctsu.ox.ac.uk/crystal/field.cgi?id=6145
	Ever Smokers (>100 lifetime cigarettes)	-0.1851	0.07459	-2.482	0.01306	0.02293	0.001633	1.004	0.006055	0.001306	0.005347	-0.1286	0.08459	-1.52	0.1285	0.02128	0.001768	1	0.007508	-0.002518	0.005625	high	z7	binary	498682	317401	181281	http://biobank.ctsu.ox.ac.uk/crystal/field.cgi?id=6145
	Never Smokers (<100 lifetime cigarettes)	0.02875	0.2061	0.1395	0.8891	0.02269	0.001618	1.005	0.006364	-0.007086	0.004835	0.007175	0.1972	0.03639	0.971	0.0212	0.001785	1.001	0.007141	-0.007094	0.005041	high	z7	binary	498682	317401	181281	http://biobank.ctsu.ox.ac.uk/crystal/field.cgi?id=6145
	Illness, Injury, Bereavement, Stress in Last 2 Years: Serious Illness, Injury or Assault of a Close Relative																					high	nominal	binary	498682	65899	432783	http://biobank.ctsu.ox.ac.uk/crystal/field.cgi?id=6145
	Lung Cancer	-0.09491	0.07666	-1.238	0.2157	0.01205	0.001825	1.005	0.007821	0.003149	0.005584	-0.1497	0.09641	-1.553	0.1204	0.01013	0.001699	1.009	0.007832	0.006063	0.006233	high	nominal	binary	498682	65899	432783	http://biobank.ctsu.ox.ac.uk/crystal/field.cgi?id=6145
	Adenocarcinoma (LUAD)	-0.123	0.09616	-1.279	0.201	0.01198	0.001855	1.006	0.007924	0.003413	0.005552	-0.2143	0.1069	-2.005	0.04499	0.009943	0.001713	1.01	0.007854	0.006979	0.005625	high	nominal	binary	498682	65899	432783	http://biobank.ctsu.ox.ac.uk/crystal/field.cgi?id=6145
	Small Cell Carcinoma (SCLC)	-0.2209	0.1118	-1.976	0.04818	0.01181	0.001736	1.006	0.007353	0.007828	0.004792	-0.3484	0.1514	-2.3	0.02143	0.009908	0.001713	1.01	0.00775	0.01135	0.005121	high	nominal	binary	498682	65899	432783	http://biobank.ctsu.ox.ac.uk/crystal/field.cgi?id=6145
	Squamous Cell Carcinoma (LUSC)	-0.1371	0.09111	-1.504	0.1325	0.01155	0.001857	1.008	0.007767	0.007057	0.005127	-0.1359	0.1283	-1.059	0.2894	0.00964	0.001741	1.012	0.008141	0.00767	0.005787	high	nominal	binary	498682	65899	432783	http://biobank.ctsu.ox.ac.uk/crystal/field.cgi?id=6145
	Ever Smokers (>100 lifetime cigarettes)	-0.04931	0.09072	-0.5436	0.5867	0.0121	0.001662	1.005	0.007508	-0.00135	0.005126	-0.1572	0.1199	-1.312	0.1896	0.01029	0.001677	1.008	0.007812	0.003229	0.005744	high	nominal	binary	498682	65899	432783	http://biobank.ctsu.ox.ac.uk/crystal/field.cgi?id=6145
	Never Smokers (<100 lifetime cigarettes)	-0.4044	0.3839	-1.053	0.2922	0.01143	0.001813	1.009	0.007638	0.008161	0.005537	-0.3352	0.3427	-0.9783	0.3279	0.009617	0.001668	1.012	0.00777	0.008828	0.005437	high	nominal	binary	498682	65899	432783	http://biobank.ctsu.ox.ac.uk/crystal/field.cgi?id=6145
	Illness, Injury, Bereavement, Stress in Last 2 Years: Serious Illness, Injury or Assault to Yourself																					high	z7	binary	498682	52183	446499	http://biobank.ctsu.ox.ac.uk/crystal/field.cgi?id=6145
	Lung Cancer	0.1564	0.06677	2.342	0.01919	0.01453	0.001558	1.012	0.00728	0.002063	0.005113	0.08785	0.08004	1.098	0.2724	0.01303	0.001594	1.013	0.008328	0.004614	0.005252	high	z7	binary	498682	52183	446499	http://biobank.ctsu.ox.ac.uk/crystal/field.cgi?id=6145
	Adenocarcinoma (LUAD)	0.1771	0.08537	2.075	0.03802	0.01446	0.001555	1.012	0.007221	0.001368	0.005086	0.127	0.09601	1.323	0.1858	0.01296	0.001582	1.014	0.007834	0.002348	0.005559	high	z7	binary	498682	52183	446499	http://biobank.ctsu.ox.ac.uk/crystal/field.cgi?id=6145
	Small Cell Carcinoma (SCLC)	0.1544	0.1007	1.533	0.1254	0.01471	0.001532	1.01	0.007373	-0.00257	0.004788	0.1506	0.1187	1.268	0.2046	0.01315	0.001578	1.013	0.00757	-0.001445	0.00493	high	z7	binary	498682	52183	446499	http://biobank.ctsu.ox.ac.uk/crystal/field.cgi?id=6145
	Squamous Cell Carcinoma (LUSC)	0.1031	0.0886	1.164	0.2444	0.01463	0.001585	1.012	0.007103	-0.0003365	0.00522	0.01254	0.107	0.1171	0.9068	0.01327	0.001651	1.013	0.00818	0.002706	0.005159	high	z7	binary	498682	52183	446499	http://biobank.ctsu.ox.ac.uk/crystal/field.cgi?id=6145
	Ever Smokers (>100 lifetime cigarettes)	0.1651	0.08228	2.007	0.04478	0.0148	0.001508	1.01	0.007105	-0.004847	0.004656	0.08458	0.104	0.8129	0.4163	0.01324	0.001601	1.012	0.007396	-0.0017	0.004933	high	z7	binary	498682	52183	446499	http://biobank.ctsu.ox.ac.uk/crystal/field.cgi?id=6145
	Never Smokers (<100 lifetime cigarettes)	-0.004462	0.2472	-0.01805	0.9856	0.01478	0.001488	1.009	0.007093	0.006144	0.004937	-0.1581	0.2477	-0.6382	0.5234	0.01327	0.001553	1.011	0.007766	0.009492	0.005052	high	z7	binary	498682	52183	446499	http://biobank.ctsu.ox.ac.uk/crystal/field.cgi?id=6145
	Illnesses of Father: None of the above (Group 1)																					high	z4	binary	488051	183376	304675	http://biobank.ctsu.ox.ac.uk/crystal/field.cgi?id=20107
	Lung Cancer	0.156	0.06906	2.258	0.02393	0.01429	0.001791	1.021	0.007413	-0.0095	0.005164	0.144	0.08433	1.707	0.08775	0.01292	0.001857	1.022	0.007909	-0.006775	0.005394	high	z4	binary	488051	183376	304675	http://biobank.ctsu.ox.ac.uk/crystal/field.cgi?id=20107
	Adenocarcinoma (LUAD)	0.07542	0.08179	0.9221	0.3565	0.01437	0.001797	1.021	0.007415	-0.001998	0.005121	0.04424	0.09404	0.4704	0.6381	0.01318	0.00191	1.022	0.008187	-3.962e-05	0.005236	high	z4	binary	488051	183376	304675	http://biobank.ctsu.ox.ac.uk/crystal/field.cgi?id=20107
	Small Cell Carcinoma (SCLC)	0.2271	0.1001	2.268	0.02336	0.01477	0.001936	1.02	0.007465	-0.01041	0.004858	0.2208	0.139	1.589	0.1122	0.01325	0.001908	1.021	0.008122	-0.0105	0.005379	high	z4	binary	488051	183376	304675	http://biobank.ctsu.ox.ac.uk/crystal/field.cgi?id=20107
	Squamous Cell Carcinoma (LUSC)	0.27	0.102	2.649	0.008083	0.01425	0.00186	1.021	0.007397	-0.01205	0.005158	0.2924	0.121	2.415	0.01572	0.01274	0.001708	1.022	0.007683	-0.009505	0.0052	high	z4	binary	488051	183376	304675	http://biobank.ctsu.ox.ac.uk/crystal/field.cgi?id=20107
	Ever Smokers (>100 lifetime cigarettes)	0.1789	0.08481	2.109	0.03494	0.01477	0.001882	1.02	0.007623	-0.008914	0.005254	0.221	0.1159	1.906	0.0566	0.01345	0.001902	1.021	0.008114	-0.009161	0.005351	high	z4	binary	488051	183376	304675	http://biobank.ctsu.ox.ac.uk/crystal/field.cgi?id=20107
	Never Smokers (<100 lifetime cigarettes)	0.1449	0.2847	0.509	0.6108	0.01485	0.001845	1.019	0.007537	0.003726	0.004954	0.1227	0.2493	0.4921	0.6227	0.01351	0.001909	1.02	0.008278	0.003825	0.004978	high	z4	binary	488051	183376	304675	http://biobank.ctsu.ox.ac.uk/crystal/field.cgi?id=20107
	Illnesses of Father: None of the above (Group 2)																					high	z4	binary	488051	350078	137973	http://biobank.ctsu.ox.ac.uk/crystal/field.cgi?id=20107
	Lung Cancer	-0.5492	0.08422	-6.521	7.007e-11	0.01029	0.001607	1.001	0.007235	0.00784	0.005666	-0.5046	0.09202	-5.484	4.151e-08	0.009493	0.001659	1.002	0.007761	0.004448	0.005883	high	z4	binary	488051	350078	137973	http://biobank.ctsu.ox.ac.uk/crystal/field.cgi?id=20107
	Adenocarcinoma (LUAD)	-0.5161	0.1068	-4.834	1.336e-06	0.01027	0.0016	1.001	0.007078	0.005858	0.00523	-0.4531	0.1102	-4.112	3.925e-05	0.009432	0.001632	1.003	0.007505	0.003323	0.005234	high	z4	binary	488051	350078	137973	http://biobank.ctsu.ox.ac.uk/crystal/field.cgi?id=20107
	Small Cell Carcinoma (SCLC)	-0.4342	0.1332	-3.259	0.001118	0.01022	0.001647	0.9996	0.007217	0.007383	0.004998	-0.3681	0.1473	-2.499	0.01246	0.009265	0.001654	1.001	0.007185	0.00492	0.00475	high	z4	binary	488051	350078	137973	http://biobank.ctsu.ox.ac.uk/crystal/field.cgi?id=20107
	Squamous Cell Carcinoma (LUSC)	-0.5067	0.1089	-4.654	3.254e-06	0.009819	0.001532	1.002	0.00736	0.008883	0.004926	-0.4539	0.158	-2.872	0.004073	0.008896	0.001654	1.003	0.00798	0.006894	0.005725	high	z4	binary	488051	350078	137973	http://biobank.ctsu.ox.ac.uk/crystal/field.cgi?id=20107
	Ever Smokers (>100 lifetime cigarettes)	-0.5284	0.1036	-5.101	3.384e-07	0.01049	0.001663	0.9999	0.007342	0.007065	0.005053	-0.4616	0.1168	-3.953	7.733e-05	0.009671	0.00166	1.001	0.007508	0.004322	0.005127	high	z4	binary	488051	350078	137973	http://biobank.ctsu.ox.ac.uk/crystal/field.cgi?id=20107
	Never Smokers (<100 lifetime cigarettes)	-0.1967	0.3523	-0.5585	0.5765	0.01036	0.001634	0.9983	0.007347	-0.001856	0.004618	-0.1535	0.2716	-0.5651	0.572	0.009555	0.001659	0.9996	0.007509	-0.003007	0.004769	high	z4	binary	488051	350078	137973	http://biobank.ctsu.ox.ac.uk/crystal/field.cgi?id=20107
	Illnesses of Father: Severe Depression																					high	nominal	binary	488051	17458	470593	http://biobank.ctsu.ox.ac.uk/crystal/field.cgi?id=20107
	Lung Cancer	-0.1448	0.08895	-1.628	0.1035	0.008283	0.001643	1.001	0.006663	-0.001111	0.004464	-0.1803	0.1026	-1.757	0.07887	0.007943	0.001839	0.9989	0.007872	-0.0004286	0.005237	high	nominal	binary	488051	17458	470593	http://biobank.ctsu.ox.ac.uk/crystal/field.cgi?id=20107
	Adenocarcinoma (LUAD)	-0.07124	0.1	-0.7123	0.4763	0.008034	0.00167	1.002	0.006798	-0.0001622	0.004239	-0.1631	0.1231	-1.326	0.185	0.007587	0.001893	1.001	0.007971	0.002349	0.005109	high	nominal	binary	488051	17458	470593	http://biobank.ctsu.ox.ac.uk/crystal/field.cgi?id=20107
	Small Cell Carcinoma (SCLC)	0.04017	0.144	0.279	0.7802	0.007911	0.00161	1.002	0.006523	-0.00658	0.00474	0.04805	0.164	0.293	0.7695	0.007332	0.001756	1.001	0.007302	-0.005868	0.005039	high	nominal	binary	488051	17458	470593	http://biobank.ctsu.ox.ac.uk/crystal/field.cgi?id=20107
	Squamous Cell Carcinoma (LUSC)	-0.1277	0.1107	-1.154	0.2487	0.007912	0.001614	1.001	0.006559	0.0003591	0.004447	-0.1257	0.1444	-0.8706	0.384	0.007533	0.001843	1	0.007805	-0.0004943	0.005059	high	nominal	binary	488051	17458	470593	http://biobank.ctsu.ox.ac.uk/crystal/field.cgi?id=20107
	Ever Smokers (>100 lifetime cigarettes)	-0.2612	0.1229	-2.126	0.03353	0.007484	0.001598	1.004	0.006636	0.004104	0.004722	-0.379	0.1377	-2.752	0.005922	0.007009	0.001786	1.003	0.007479	0.006087	0.005167	high	nominal	binary	488051	17458	470593	http://biobank.ctsu.ox.ac.uk/crystal/field.cgi?id=20107
	Never Smokers (<100 lifetime cigarettes)	-0.0918	0.3361	-0.2732	0.7847	0.007889	0.001674	1.002	0.00666	0.001381	0.004264	-0.0518	0.3508	-0.1477	0.8826	0.007502	0.001814	1	0.007808	0.001842	0.005294	high	nominal	binary	488051	17458	470593	http://biobank.ctsu.ox.ac.uk/crystal/field.cgi?id=20107
	Illnesses of Mother: None of the above (Group 1)																					high	z7	binary	492957	214081	278876	http://biobank.ctsu.ox.ac.uk/crystal/field.cgi?id=20110
	Lung Cancer	0.07788	0.06666	1.168	0.2426	0.01768	0.001699	1.014	0.007645	-0.004598	0.005364	0.1244	0.06689	1.86	0.06295	0.01748	0.001734	1.016	0.00756	-0.006981	0.005665	high	z7	binary	492957	214081	278876	http://biobank.ctsu.ox.ac.uk/crystal/field.cgi?id=20110
	Adenocarcinoma (LUAD)	0.01733	0.07318	0.2368	0.8128	0.0172	0.001653	1.017	0.007469	-0.0001298	0.004974	0.05076	0.07976	0.6364	0.5245	0.01717	0.00174	1.019	0.007816	-0.002989	0.005793	high	z7	binary	492957	214081	278876	http://biobank.ctsu.ox.ac.uk/crystal/field.cgi?id=20110
	Small Cell Carcinoma (SCLC)	0.08705	0.1	0.8703	0.3841	0.0171	0.00166	1.017	0.007153	-0.004449	0.004991	0.1473	0.1168	1.26	0.2075	0.01694	0.001763	1.02	0.00788	-0.005602	0.005363	high	z7	binary	492957	214081	278876	http://biobank.ctsu.ox.ac.uk/crystal/field.cgi?id=20110
	Squamous Cell Carcinoma (LUSC)	0.1467	0.09143	1.604	0.1087	0.01751	0.001698	1.015	0.007506	-0.006012	0.005203	0.2511	0.1032	2.433	0.01499	0.01722	0.001697	1.018	0.007491	-0.009417	0.005302	high	z7	binary	492957	214081	278876	http://biobank.ctsu.ox.ac.uk/crystal/field.cgi?id=20110
	Ever Smokers (>100 lifetime cigarettes)	0.1216	0.08453	1.439	0.1502	0.01724	0.001665	1.016	0.007031	-0.003916	0.005216	0.2061	0.09408	2.191	0.02845	0.01708	0.00179	1.019	0.00783	-0.005974	0.005247	high	z7	binary	492957	214081	278876	http://biobank.ctsu.ox.ac.uk/crystal/field.cgi?id=20110
	Never Smokers (<100 lifetime cigarettes)	-0.01876	0.247	-0.07596	0.9395	0.0176	0.001721	1.015	0.007355	0.002082	0.00504	-0.02022	0.2236	-0.09044	0.9279	0.01749	0.001739	1.018	0.007908	0.001118	0.005396	high	z7	binary	492957	214081	278876	http://biobank.ctsu.ox.ac.uk/crystal/field.cgi?id=20110
	Illnesses of Mother: None of the above (Group 2)																					high	nominal	binary	492957	380802	112155	http://biobank.ctsu.ox.ac.uk/crystal/field.cgi?id=20110
	Lung Cancer	-0.2606	0.08769	-2.972	0.002957	0.008379	0.001603	1	0.0067	0.0038	0.004629	-0.2029	0.1139	-1.782	0.07481	0.007248	0.001743	1.002	0.007416	0.0008908	0.005125	high	nominal	binary	492957	380802	112155	http://biobank.ctsu.ox.ac.uk/crystal/field.cgi?id=20110
	Adenocarcinoma (LUAD)	-0.2361	0.1104	-2.139	0.03244	0.008321	0.001632	1.001	0.006767	0.005152	0.005223	-0.1747	0.1292	-1.352	0.1765	0.007223	0.001689	1.002	0.007416	0.003617	0.005362	high	nominal	binary	492957	380802	112155	http://biobank.ctsu.ox.ac.uk/crystal/field.cgi?id=20110
	Small Cell Carcinoma (SCLC)	-0.2835	0.1402	-2.023	0.04306	0.008264	0.001494	0.9997	0.006563	0.001096	0.004706	-0.2486	0.1708	-1.455	0.1455	0.007053	0.00162	1.002	0.007414	0.0004704	0.004767	high	nominal	binary	492957	380802	112155	http://biobank.ctsu.ox.ac.uk/crystal/field.cgi?id=20110
	Squamous Cell Carcinoma (LUSC)	-0.3731	0.1073	-3.477	0.0005077	0.008535	0.001596	0.9993	0.006898	0.007997	0.004324	-0.295	0.1461	-2.019	0.04348	0.007238	0.001775	1.002	0.007535	0.00518	0.004795	high	nominal	binary	492957	380802	112155	http://biobank.ctsu.ox.ac.uk/crystal/field.cgi?id=20110
	Ever Smokers (>100 lifetime cigarettes)	-0.2519	0.1163	-2.166	0.03027	0.008244	0.001547	1.001	0.00656	0.002975	0.004486	-0.1907	0.1439	-1.325	0.185	0.00699	0.001582	1.004	0.007281	0.001776	0.00461	high	nominal	binary	492957	380802	112155	http://biobank.ctsu.ox.ac.uk/crystal/field.cgi?id=20110
	Never Smokers (<100 lifetime cigarettes)	-0.09643	0.3457	-0.2789	0.7803	0.008366	0.001568	0.9994	0.006867	0.002574	0.00467	-0.09341	0.3211	-0.2909	0.7712	0.007227	0.001634	1.001	0.007248	0.002079	0.005167	high	nominal	binary	492957	380802	112155	http://biobank.ctsu.ox.ac.uk/crystal/field.cgi?id=20110
	Illnesses of Mother: Severe Depression																					high	nominal	binary	492957	32329	460628	http://biobank.ctsu.ox.ac.uk/crystal/field.cgi?id=20110
	Lung Cancer	-0.01317	0.07679	-0.1715	0.8639	0.009877	0.001656	1.008	0.006638	-0.001833	0.004825	-0.0824	0.1003	-0.8216	0.4113	0.008094	0.001732	1.012	0.006931	0.0008744	0.005397	high	nominal	binary	492957	32329	460628	http://biobank.ctsu.ox.ac.uk/crystal/field.cgi?id=20110
	Adenocarcinoma (LUAD)	0.02805	0.09722	0.2885	0.773	0.009709	0.001646	1.009	0.006836	-0.001739	0.005214	-0.03746	0.1206	-0.3107	0.756	0.008002	0.001744	1.013	0.007089	-0.0006722	0.005546	high	nominal	binary	492957	32329	460628	http://biobank.ctsu.ox.ac.uk/crystal/field.cgi?id=20110
	Small Cell Carcinoma (SCLC)	0.03777	0.1276	0.2961	0.7672	0.009775	0.001585	1.008	0.00678	-0.003855	0.005025	0.05453	0.1655	0.3295	0.7418	0.008108	0.001701	1.012	0.00707	-0.004174	0.005285	high	nominal	binary	492957	32329	460628	http://biobank.ctsu.ox.ac.uk/crystal/field.cgi?id=20110
	Squamous Cell Carcinoma (LUSC)	0.0924	0.1023	0.9029	0.3666	0.009823	0.001592	1.009	0.006613	-0.007658	0.004904	-0.01242	0.1333	-0.09318	0.9258	0.00825	0.001744	1.013	0.006838	-0.00344	0.005112	high	nominal	binary	492957	32329	460628	http://biobank.ctsu.ox.ac.uk/crystal/field.cgi?id=20110
	Ever Smokers (>100 lifetime cigarettes)	-0.06748	0.09156	-0.737	0.4611	0.009694	0.001675	1.009	0.006849	-0.001789	0.004589	-0.1738	0.1376	-1.263	0.2066	0.008094	0.001739	1.013	0.007038	0.000703	0.005263	high	nominal	binary	492957	32329	460628	http://biobank.ctsu.ox.ac.uk/crystal/field.cgi?id=20110
	Never Smokers (<100 lifetime cigarettes)	0.3421	0.3413	1.002	0.3162	0.009957	0.001696	1.007	0.006913	-0.007645	0.005112	0.2257	0.3016	0.7484	0.4542	0.008546	0.001745	1.01	0.007167	-0.006751	0.00554	high	nominal	binary	492957	32329	460628	http://biobank.ctsu.ox.ac.uk/crystal/field.cgi?id=20110
	Illnesses of Siblings: None of the above (Group 1)																					high	z7	binary	434150	299200	134950	http://biobank.ctsu.ox.ac.uk/crystal/field.cgi?id=20111
	Lung Cancer	-0.1989	0.05069	-3.923	8.75e-05	0.0367	0.002426	1.013	0.008061	-0.001943	0.005351	-0.155	0.05872	-2.64	0.008287	0.03323	0.002309	1.017	0.007768	-0.004222	0.005095	high	z7	binary	434150	299200	134950	http://biobank.ctsu.ox.ac.uk/crystal/field.cgi?id=20111
	Adenocarcinoma (LUAD)	-0.09939	0.06195	-1.604	0.1087	0.03754	0.002472	1.01	0.00803	0.0001212	0.005349	-0.06452	0.06666	-0.9678	0.3331	0.0341	0.002396	1.014	0.007998	-0.00148	0.005491	high	z7	binary	434150	299200	134950	http://biobank.ctsu.ox.ac.uk/crystal/field.cgi?id=20111
	Small Cell Carcinoma (SCLC)	-0.1987	0.08013	-2.479	0.01317	0.03732	0.002446	1.012	0.008082	-0.005499	0.00526	-0.1751	0.09693	-1.807	0.07077	0.03376	0.002496	1.016	0.008202	-0.005995	0.005588	high	z7	binary	434150	299200	134950	http://biobank.ctsu.ox.ac.uk/crystal/field.cgi?id=20111
	Squamous Cell Carcinoma (LUSC)	-0.1645	0.07115	-2.313	0.02074	0.03711	0.002464	1.012	0.007933	-0.008037	0.005085	-0.06021	0.0823	-0.7316	0.4644	0.03341	0.002496	1.016	0.007907	-0.01135	0.004951	high	z7	binary	434150	299200	134950	http://biobank.ctsu.ox.ac.uk/crystal/field.cgi?id=20111
	Ever Smokers (>100 lifetime cigarettes)	-0.1937	0.06447	-3.005	0.002654	0.03702	0.002477	1.014	0.008218	-0.002298	0.005132	-0.1452	0.08532	-1.702	0.08873	0.03348	0.002473	1.017	0.008076	-0.004449	0.005842	high	z7	binary	434150	299200	134950	http://biobank.ctsu.ox.ac.uk/crystal/field.cgi?id=20111
	Never Smokers (<100 lifetime cigarettes)	-0.05011	0.2126	-0.2357	0.8137	0.03718	0.002477	1.012	0.008096	0.004276	0.00468	-0.05801	0.1899	-0.3055	0.76	0.03359	0.002369	1.016	0.007889	0.003614	0.00515	high	z7	binary	434150	299200	134950	http://biobank.ctsu.ox.ac.uk/crystal/field.cgi?id=20111
	Illnesses of Siblings: None of the above (Group 2)																					high	nominal	binary	434150	382278	51872	http://biobank.ctsu.ox.ac.uk/crystal/field.cgi?id=20111
	Lung Cancer	-0.2826	0.08968	-3.151	0.001625	0.009455	0.001853	0.9956	0.007405	-7.878e-05	0.005522	-0.2928	0.1059	-2.765	0.005692	0.008101	0.001814	0.9964	0.00765	-0.001747	0.005216	high	nominal	binary	434150	382278	51872	http://biobank.ctsu.ox.ac.uk/crystal/field.cgi?id=20111
	Adenocarcinoma (LUAD)	-0.1815	0.09439	-1.923	0.05449	0.009815	0.001827	0.9939	0.007497	-0.002042	0.004796	-0.1479	0.1151	-1.284	0.199	0.008507	0.001809	0.9948	0.007705	-0.004245	0.004669	high	nominal	binary	434150	382278	51872	http://biobank.ctsu.ox.ac.uk/crystal/field.cgi?id=20111
	Small Cell Carcinoma (SCLC)	-0.145	0.1235	-1.174	0.2405	0.01003	0.00181	0.9967	0.007576	-0.003838	0.004957	-0.1403	0.1433	-0.9786	0.3278	0.008749	0.001912	0.9971	0.007457	-0.004238	0.004869	high	nominal	binary	434150	382278	51872	http://biobank.ctsu.ox.ac.uk/crystal/field.cgi?id=20111
	Squamous Cell Carcinoma (LUSC)	-0.423	0.1227	-3.447	0.0005674	0.009813	0.001805	0.9947	0.007055	0.003656	0.005124	-0.4523	0.138	-3.276	0.001052	0.008598	0.001826	0.9953	0.007701	0.002284	0.005232	high	nominal	binary	434150	382278	51872	http://biobank.ctsu.ox.ac.uk/crystal/field.cgi?id=20111
	Ever Smokers (>100 lifetime cigarettes)	-0.2559	0.1144	-2.236	0.02532	0.009722	0.001804	0.9961	0.007492	0.0003306	0.005292	-0.2831	0.1335	-2.121	0.03391	0.008525	0.001851	0.9965	0.007396	-0.001356	0.005051	high	nominal	binary	434150	382278	51872	http://biobank.ctsu.ox.ac.uk/crystal/field.cgi?id=20111
	Never Smokers (<100 lifetime cigarettes)	-0.09547	0.371	-0.2573	0.7969	0.009584	0.001845	0.9958	0.007387	-0.001403	0.00481	-0.2266	0.3655	-0.6201	0.5352	0.008262	0.001893	0.9963	0.007448	0.001456	0.004957	high	nominal	binary	434150	382278	51872	http://biobank.ctsu.ox.ac.uk/crystal/field.cgi?id=20111
	Illnesses of Siblings: Severe Depression																					high	z4	binary	434150	33063	401087	http://biobank.ctsu.ox.ac.uk/crystal/field.cgi?id=20111
	Lung Cancer	-0.0627	0.06941	-0.9033	0.3664	0.01512	0.001831	1.003	0.006907	0.0006092	0.005368	-0.04796	0.08564	-0.56	0.5755	0.01299	0.001778	1.008	0.007296	-0.001532	0.005283	high	z4	binary	434150	33063	401087	http://biobank.ctsu.ox.ac.uk/crystal/field.cgi?id=20111
	Adenocarcinoma (LUAD)	-0.06368	0.08342	-0.7634	0.4452	0.01552	0.001821	1.001	0.00694	0.003153	0.004856	-0.04254	0.09551	-0.4454	0.656	0.01335	0.001861	1.006	0.007333	0.002492	0.005004	high	z4	binary	434150	33063	401087	http://biobank.ctsu.ox.ac.uk/crystal/field.cgi?id=20111
	Small Cell Carcinoma (SCLC)	-0.1614	0.1022	-1.58	0.1141	0.01585	0.001697	1.001	0.006519	0.0001218	0.005064	-0.1456	0.1225	-1.189	0.2346	0.01368	0.001852	1.006	0.006743	-0.0006882	0.004897	high	z4	binary	434150	33063	401087	http://biobank.ctsu.ox.ac.uk/crystal/field.cgi?id=20111
	Squamous Cell Carcinoma (LUSC)	0.05583	0.08644	0.6459	0.5184	0.01583	0.00185	1.001	0.007153	-0.001395	0.005224	0.06488	0.1056	0.6144	0.5389	0.01369	0.001813	1.007	0.007195	-0.00231	0.00526	high	z4	binary	434150	33063	401087	http://biobank.ctsu.ox.ac.uk/crystal/field.cgi?id=20111
	Ever Smokers (>100 lifetime cigarettes)	-0.1283	0.08142	-1.575	0.1152	0.01552	0.001696	1.002	0.006787	3.192e-05	0.005178	-0.09769	0.1095	-0.8917	0.3725	0.01345	0.00189	1.007	0.006883	-0.001804	0.00547	high	z4	binary	434150	33063	401087	http://biobank.ctsu.ox.ac.uk/crystal/field.cgi?id=20111
	Never Smokers (<100 lifetime cigarettes)	-0.1595	0.2975	-0.5362	0.5918	0.01563	0.001759	1.001	0.006647	-0.0006576	0.004664	-0.1427	0.2945	-0.4843	0.6281	0.01359	0.001946	1.006	0.007117	-0.001483	0.005432	high	z4	binary	434150	33063	401087	http://biobank.ctsu.ox.ac.uk/crystal/field.cgi?id=20111
	Impact on Normal Roles During Worst Period of Depression																					high	nonsig	ordinal	89025	-	-	http://biobank.ctsu.ox.ac.uk/crystal/field.cgi?id=20440
	Lung Cancer	0.1054	0.09884	1.066	0.2864	0.02918	0.008034	1.008	0.006662	0.005704	0.004998	0.0985	0.1255	0.7849	0.4325	0.02455	0.007659	1.008	0.006714	0.004938	0.005251	high	nonsig	ordinal	89025	-	-	http://biobank.ctsu.ox.ac.uk/crystal/field.cgi?id=20440
	Adenocarcinoma (LUAD)	-0.04777	0.1133	-0.4214	0.6734	0.03178	0.008094	1.005	0.006629	0.00687	0.005122	-0.06466	0.1316	-0.4912	0.6233	0.0263	0.007975	1.006	0.00682	0.0061	0.005278	high	nonsig	ordinal	89025	-	-	http://biobank.ctsu.ox.ac.uk/crystal/field.cgi?id=20440
	Small Cell Carcinoma (SCLC)	0.1639	0.1446	1.134	0.2569	0.02864	0.007806	1.008	0.006923	0.005531	0.004348	0.2408	0.2043	1.179	0.2385	0.02322	0.008016	1.01	0.00697	0.006462	0.004836	high	nonsig	ordinal	89025	-	-	http://biobank.ctsu.ox.ac.uk/crystal/field.cgi?id=20440
	Squamous Cell Carcinoma (LUSC)	0.322	0.1486	2.166	0.03029	0.03127	0.007825	1.004	0.006691	-0.001054	0.004665	0.36	0.1932	1.863	0.06244	0.02591	0.007893	1.005	0.006682	-0.001223	0.005038	high	nonsig	ordinal	89025	-	-	http://biobank.ctsu.ox.ac.uk/crystal/field.cgi?id=20440
	Ever Smokers (>100 lifetime cigarettes)	0.1958	0.1242	1.576	0.115	0.03058	0.007967	1.007	0.00697	0.004584	0.004908	0.2518	0.1683	1.496	0.1346	0.02455	0.008231	1.008	0.007035	0.003894	0.00499	high	nonsig	ordinal	89025	-	-	http://biobank.ctsu.ox.ac.uk/crystal/field.cgi?id=20440
	Never Smokers (<100 lifetime cigarettes)	-0.7875	0.6425	-1.226	0.2203	0.02868	0.007896	1.009	0.006693	0.001742	0.004497	-0.7717	0.5285	-1.46	0.1443	0.0234	0.008104	1.01	0.006919	0.001705	0.004359	high	nonsig	ordinal	89025	-	-	http://biobank.ctsu.ox.ac.uk/crystal/field.cgi?id=20440
	Impedance of Arm (Left)																					high	z7	continuous	493012	-	-	http://biobank.ctsu.ox.ac.uk/crystal/field.cgi?id=23110
	Lung Cancer	-0.1574	0.03037	-5.182	2.199e-07	0.2306	0.008144	1.106	0.02104	-0.002999	0.006507	-0.1475	0.03317	-4.446	8.741e-06	0.2174	0.008146	1.117	0.02228	-0.006609	0.00665	high	z7	continuous	493012	-	-	http://biobank.ctsu.ox.ac.uk/crystal/field.cgi?id=23110
	Adenocarcinoma (LUAD)	-0.125	0.03652	-3.421	0.0006229	0.231	0.008098	1.103	0.02135	0.01402	0.006218	-0.1375	0.04004	-3.433	0.0005967	0.2177	0.008087	1.114	0.02265	0.0143	0.006823	high	z7	continuous	493012	-	-	http://biobank.ctsu.ox.ac.uk/crystal/field.cgi?id=23110
	Small Cell Carcinoma (SCLC)	-0.1391	0.04662	-2.983	0.002854	0.2315	0.008739	1.107	0.02328	-0.007707	0.006738	-0.136	0.05477	-2.484	0.013	0.2182	0.008509	1.118	0.0234	-0.007401	0.007065	high	z7	continuous	493012	-	-	http://biobank.ctsu.ox.ac.uk/crystal/field.cgi?id=23110
	Squamous Cell Carcinoma (LUSC)	-0.1773	0.04332	-4.092	4.276e-05	0.2298	0.007817	1.106	0.02197	-0.009069	0.006712	-0.1346	0.04803	-2.803	0.00506	0.2162	0.007726	1.117	0.02279	-0.01449	0.006253	high	z7	continuous	493012	-	-	http://biobank.ctsu.ox.ac.uk/crystal/field.cgi?id=23110
	Ever Smokers (>100 lifetime cigarettes)	-0.1057	0.03814	-2.771	0.005588	0.2309	0.008427	1.108	0.02237	-0.004912	0.006775	-0.1118	0.0419	-2.668	0.007632	0.2179	0.008478	1.117	0.02317	-0.006119	0.006395	high	z7	continuous	493012	-	-	http://biobank.ctsu.ox.ac.uk/crystal/field.cgi?id=23110
	Never Smokers (<100 lifetime cigarettes)	-0.08808	0.1281	-0.6878	0.4916	0.2305	0.008425	1.109	0.02207	0.01034	0.006387	-0.09889	0.1043	-0.9484	0.3429	0.2175	0.007956	1.117	0.02291	0.01285	0.006734	high	z7	continuous	493012	-	-	http://biobank.ctsu.ox.ac.uk/crystal/field.cgi?id=23110
	Impedance of Arm (Right)																					high	z7	continuous	492990	-	-	http://biobank.ctsu.ox.ac.uk/crystal/field.cgi?id=23109
	Lung Cancer	-0.1567	0.03092	-5.067	4.04e-07	0.2346	0.00814	1.089	0.02135	0.0004734	0.006349	-0.1474	0.0328	-4.492	7.05e-06	0.2232	0.008212	1.096	0.0228	-0.003594	0.006369	high	z7	continuous	492990	-	-	http://biobank.ctsu.ox.ac.uk/crystal/field.cgi?id=23109
	Adenocarcinoma (LUAD)	-0.1298	0.03647	-3.56	0.0003708	0.2344	0.008098	1.088	0.02168	0.0172	0.006077	-0.1441	0.04005	-3.598	0.0003203	0.2228	0.008136	1.095	0.02286	0.01726	0.006718	high	z7	continuous	492990	-	-	http://biobank.ctsu.ox.ac.uk/crystal/field.cgi?id=23109
	Small Cell Carcinoma (SCLC)	-0.1507	0.04703	-3.204	0.001357	0.235	0.008589	1.091	0.02338	-0.004835	0.006754	-0.1497	0.05397	-2.773	0.005557	0.2233	0.008509	1.099	0.02346	-0.005305	0.006649	high	z7	continuous	492990	-	-	http://biobank.ctsu.ox.ac.uk/crystal/field.cgi?id=23109
	Squamous Cell Carcinoma (LUSC)	-0.1728	0.04313	-4.008	6.136e-05	0.2335	0.007837	1.09	0.02259	-0.007488	0.006627	-0.1316	0.04714	-2.792	0.005245	0.2217	0.007727	1.097	0.02289	-0.01224	0.005925	high	z7	continuous	492990	-	-	http://biobank.ctsu.ox.ac.uk/crystal/field.cgi?id=23109
	Ever Smokers (>100 lifetime cigarettes)	-0.1104	0.03877	-2.849	0.004386	0.2349	0.008327	1.09	0.02268	-0.002945	0.006434	-0.1167	0.04074	-2.865	0.004175	0.2237	0.008494	1.096	0.02338	-0.0042	0.005995	high	z7	continuous	492990	-	-	http://biobank.ctsu.ox.ac.uk/crystal/field.cgi?id=23109
	Never Smokers (<100 lifetime cigarettes)	-0.1037	0.1309	-0.7922	0.4283	0.2341	0.008391	1.093	0.02269	0.01247	0.006442	-0.1094	0.1083	-1.01	0.3124	0.2228	0.007906	1.098	0.02296	0.01386	0.006911	high	z7	continuous	492990	-	-	http://biobank.ctsu.ox.ac.uk/crystal/field.cgi?id=23109
	Impedance of Leg (Left)																					high	z7	continuous	493019	-	-	http://biobank.ctsu.ox.ac.uk/crystal/field.cgi?id=23108
	Lung Cancer	-0.07792	0.0289	-2.697	0.007006	0.2384	0.009374	1.088	0.0218	0.001712	0.006462	-0.07183	0.03527	-2.036	0.04173	0.2305	0.009725	1.092	0.02448	-0.00174	0.007143	high	z7	continuous	493019	-	-	http://biobank.ctsu.ox.ac.uk/crystal/field.cgi?id=23108
	Adenocarcinoma (LUAD)	-0.04511	0.03847	-1.173	0.2409	0.2386	0.009074	1.086	0.02284	0.01578	0.006519	-0.05984	0.04095	-1.461	0.1439	0.2303	0.009157	1.091	0.02503	0.01577	0.00696	high	z7	continuous	493019	-	-	http://biobank.ctsu.ox.ac.uk/crystal/field.cgi?id=23108
	Small Cell Carcinoma (SCLC)	-0.09762	0.04396	-2.221	0.02636	0.2398	0.009598	1.088	0.02403	-0.006153	0.006922	-0.09722	0.0514	-1.891	0.05857	0.2316	0.009919	1.091	0.02589	-0.005846	0.007127	high	z7	continuous	493019	-	-	http://biobank.ctsu.ox.ac.uk/crystal/field.cgi?id=23108
	Squamous Cell Carcinoma (LUSC)	-0.1225	0.03888	-3.151	0.001629	0.2368	0.008492	1.09	0.02343	-0.0009514	0.006551	-0.1211	0.04767	-2.54	0.01107	0.2284	0.00843	1.095	0.0243	-0.002054	0.006678	high	z7	continuous	493019	-	-	http://biobank.ctsu.ox.ac.uk/crystal/field.cgi?id=23108
	Ever Smokers (>100 lifetime cigarettes)	-0.06011	0.0342	-1.758	0.07882	0.2393	0.009305	1.09	0.02306	-0.0004342	0.006469	-0.07102	0.0415	-1.711	0.087	0.2316	0.009755	1.093	0.02548	-0.001025	0.00656	high	z7	continuous	493019	-	-	http://biobank.ctsu.ox.ac.uk/crystal/field.cgi?id=23108
	Never Smokers (<100 lifetime cigarettes)	-0.03372	0.116	-0.2907	0.7713	0.2402	0.009601	1.085	0.02305	0.01302	0.006585	-0.02452	0.1029	-0.2382	0.8117	0.2324	0.009709	1.088	0.02573	0.01424	0.006535	high	z7	continuous	493019	-	-	http://biobank.ctsu.ox.ac.uk/crystal/field.cgi?id=23108
	Impedance of Leg (Right)																					high	z7	continuous	493023	-	-	http://biobank.ctsu.ox.ac.uk/crystal/field.cgi?id=23107
	Lung Cancer	-0.07251	0.02878	-2.519	0.01176	0.2367	0.009285	1.098	0.0219	-0.002775	0.006707	-0.06359	0.03545	-1.794	0.07286	0.2296	0.009516	1.101	0.02403	-0.006258	0.007067	high	z7	continuous	493023	-	-	http://biobank.ctsu.ox.ac.uk/crystal/field.cgi?id=23107
	Adenocarcinoma (LUAD)	-0.03902	0.03793	-1.029	0.3035	0.2365	0.009018	1.098	0.02319	0.01219	0.006651	-0.05134	0.04069	-1.262	0.2071	0.2287	0.009017	1.101	0.02457	0.01176	0.006997	high	z7	continuous	493023	-	-	http://biobank.ctsu.ox.ac.uk/crystal/field.cgi?id=23107
	Small Cell Carcinoma (SCLC)	-0.09807	0.0431	-2.276	0.02287	0.2382	0.009379	1.098	0.02351	-0.00829	0.006637	-0.09254	0.05057	-1.83	0.06728	0.2308	0.009695	1.1	0.02546	-0.008336	0.007028	high	z7	continuous	493023	-	-	http://biobank.ctsu.ox.ac.uk/crystal/field.cgi?id=23107
	Squamous Cell Carcinoma (LUSC)	-0.11	0.03938	-2.792	0.005231	0.2352	0.008333	1.101	0.02326	-0.004981	0.0068	-0.106	0.04802	-2.206	0.02735	0.2276	0.008314	1.104	0.02378	-0.005282	0.006772	high	z7	continuous	493023	-	-	http://biobank.ctsu.ox.ac.uk/crystal/field.cgi?id=23107
	Ever Smokers (>100 lifetime cigarettes)	-0.05957	0.03451	-1.726	0.08432	0.2376	0.009036	1.1	0.02253	-0.003173	0.006692	-0.06647	0.0411	-1.617	0.1058	0.2307	0.009596	1.102	0.02512	-0.004271	0.006568	high	z7	continuous	493023	-	-	http://biobank.ctsu.ox.ac.uk/crystal/field.cgi?id=23107
	Never Smokers (<100 lifetime cigarettes)	-0.01008	0.1147	-0.08788	0.93	0.2386	0.009431	1.095	0.0227	0.01145	0.006713	-0.00952	0.103	-0.09241	0.9264	0.2315	0.009487	1.096	0.02498	0.01352	0.006798	high	z7	continuous	493023	-	-	http://biobank.ctsu.ox.ac.uk/crystal/field.cgi?id=23107
	Impedance of Whole Body																					high	z7	continuous	492996	-	-	http://biobank.ctsu.ox.ac.uk/crystal/field.cgi?id=23106
	Lung Cancer	-0.1283	0.02903	-4.419	9.911e-06	0.2551	0.009498	1.099	0.02139	-0.0006227	0.0065	-0.1182	0.03353	-3.527	0.0004205	0.2431	0.009646	1.108	0.02378	-0.00504	0.006944	high	z7	continuous	492996	-	-	http://biobank.ctsu.ox.ac.uk/crystal/field.cgi?id=23106
	Adenocarcinoma (LUAD)	-0.0924	0.03658	-2.526	0.01155	0.2552	0.009272	1.097	0.02209	0.01578	0.006391	-0.1052	0.03982	-2.642	0.008238	0.243	0.009272	1.105	0.02385	0.01527	0.006916	high	z7	continuous	492996	-	-	http://biobank.ctsu.ox.ac.uk/crystal/field.cgi?id=23106
	Small Cell Carcinoma (SCLC)	-0.1351	0.04519	-2.989	0.002796	0.2561	0.009857	1.1	0.02374	-0.005528	0.006883	-0.1322	0.05208	-2.539	0.01113	0.244	0.009752	1.109	0.02474	-0.005122	0.006991	high	z7	continuous	492996	-	-	http://biobank.ctsu.ox.ac.uk/crystal/field.cgi?id=23106
	Squamous Cell Carcinoma (LUSC)	-0.1639	0.04062	-4.035	5.463e-05	0.2538	0.008661	1.099	0.02286	-0.004647	0.006714	-0.1384	0.0468	-2.958	0.003101	0.2414	0.008668	1.109	0.0236	-0.00878	0.006334	high	z7	continuous	492996	-	-	http://biobank.ctsu.ox.ac.uk/crystal/field.cgi?id=23106
	Ever Smokers (>100 lifetime cigarettes)	-0.08941	0.03522	-2.539	0.01113	0.2556	0.009536	1.101	0.02261	-0.002999	0.006816	-0.09506	0.03956	-2.403	0.01626	0.2439	0.009656	1.109	0.02432	-0.004458	0.006124	high	z7	continuous	492996	-	-	http://biobank.ctsu.ox.ac.uk/crystal/field.cgi?id=23106
	Never Smokers (<100 lifetime cigarettes)	-0.06775	0.1202	-0.5638	0.5729	0.256	0.009822	1.099	0.02274	0.01239	0.006331	-0.0726	0.1002	-0.7247	0.4686	0.2443	0.009461	1.106	0.02417	0.01449	0.006643	high	z7	continuous	492996	-	-	http://biobank.ctsu.ox.ac.uk/crystal/field.cgi?id=23106
	Irritability																					high	z7	binary	501573	151960	349613	http://biobank.ctsu.ox.ac.uk/crystal/field.cgi?id=1940
	Lung Cancer	0.1514	0.04938	3.067	0.002163	0.0678	0.004313	0.9937	0.01233	-0.01054	0.006075	0.1436	0.05013	2.865	0.00417	0.05976	0.003488	1.003	0.01071	-0.009472	0.005857	high	z7	binary	501573	151960	349613	http://biobank.ctsu.ox.ac.uk/crystal/field.cgi?id=1940
	Adenocarcinoma (LUAD)	0.1176	0.05291	2.222	0.02625	0.06769	0.004278	0.9922	0.01219	-0.01067	0.00621	0.104	0.05327	1.953	0.0508	0.05989	0.003559	1	0.01086	-0.01006	0.005893	high	z7	binary	501573	151960	349613	http://biobank.ctsu.ox.ac.uk/crystal/field.cgi?id=1940
	Small Cell Carcinoma (SCLC)	0.1101	0.06569	1.676	0.09364	0.06845	0.003666	0.9901	0.01106	-0.003535	0.005494	0.09682	0.07829	1.237	0.2162	0.06085	0.0037	0.9977	0.01127	-0.002529	0.005735	high	z7	binary	501573	151960	349613	http://biobank.ctsu.ox.ac.uk/crystal/field.cgi?id=1940
	Squamous Cell Carcinoma (LUSC)	0.2081	0.05885	3.535	0.0004076	0.06772	0.004401	0.994	0.01252	-0.008875	0.005555	0.1712	0.06236	2.746	0.006038	0.05992	0.0037	1.002	0.01138	-0.005067	0.005637	high	z7	binary	501573	151960	349613	http://biobank.ctsu.ox.ac.uk/crystal/field.cgi?id=1940
	Ever Smokers (>100 lifetime cigarettes)	0.1259	0.05185	2.428	0.01517	0.06822	0.003674	0.9906	0.01117	-0.01578	0.005376	0.1261	0.05871	2.148	0.03175	0.06011	0.00377	1	0.0113	-0.01448	0.005926	high	z7	binary	501573	151960	349613	http://biobank.ctsu.ox.ac.uk/crystal/field.cgi?id=1940
	Never Smokers (<100 lifetime cigarettes)	0.0921	0.1708	0.5392	0.5898	0.06784	0.003993	0.992	0.01165	0.003389	0.005637	-4.959e-05	0.1452	-0.0003415	0.9997	0.06025	0.003728	1	0.01111	0.006334	0.005992	high	z7	binary	501573	151960	349613	http://biobank.ctsu.ox.ac.uk/crystal/field.cgi?id=1940
	Job Coding: Education Officer, Director of Education, Curriculum Development Officer																					none	NA	binary	120290	1498	118792	http://biobank.ctsu.ox.ac.uk/crystal/field.cgi?id=22601
	Lung Cancer	-0.3426	0.3713	-0.9227	0.3562	0.002964	0.004463	0.9997	0.006397	0.006456	0.004469	-0.3076	0.2495	-1.233	0.2177	0.005423	0.004982	0.9934	0.006853	0.006951	0.004921	none	NA	binary	120290	1498	118792	http://biobank.ctsu.ox.ac.uk/crystal/field.cgi?id=22601
	Adenocarcinoma (LUAD)	-0.06936	0.3721	-0.1864	0.8521	0.002208	0.004528	1.001	0.006482	0.006813	0.004577	-0.1316	0.2576	-0.5108	0.6095	0.005138	0.005104	0.9943	0.006806	0.007371	0.005049	none	NA	binary	120290	1498	118792	http://biobank.ctsu.ox.ac.uk/crystal/field.cgi?id=22601
	Small Cell Carcinoma (SCLC)	-0.7354	0.751	-0.9792	0.3275	0.002733	0.004669	1	0.006703	0.004353	0.00423	-0.7281	0.4689	-1.553	0.1204	0.005443	0.005068	0.9938	0.007032	0.006598	0.004751	none	NA	binary	120290	1498	118792	http://biobank.ctsu.ox.ac.uk/crystal/field.cgi?id=22601
	Squamous Cell Carcinoma (LUSC)	-0.39	0.6202	-0.6289	0.5294	0.002376	0.004546	1	0.006217	0.003826	0.004979	-0.4099	0.4041	-1.014	0.3104	0.005445	0.005006	0.9939	0.006995	0.005576	0.004871	none	NA	binary	120290	1498	118792	http://biobank.ctsu.ox.ac.uk/crystal/field.cgi?id=22601
	Ever Smokers (>100 lifetime cigarettes)	-0.355	0.3763	-0.9435	0.3454	0.003139	0.004494	1	0.006512	0.00158	0.00459	-0.3828	0.2996	-1.278	0.2014	0.005861	0.004995	0.9939	0.006824	0.00318	0.0048	none	NA	binary	120290	1498	118792	http://biobank.ctsu.ox.ac.uk/crystal/field.cgi?id=22601
	Never Smokers (<100 lifetime cigarettes)	-0.6499	1.228	-0.5293	0.5966	0.003624	0.004499	0.9993	0.00676	0.008994	0.004496	-0.7308	0.822	-0.8891	0.374	0.006446	0.004942	0.9929	0.007011	0.01022	0.004528	none	NA	binary	120290	1498	118792	http://biobank.ctsu.ox.ac.uk/crystal/field.cgi?id=22601
	Job Coding: Educational Assistant, Classroom Assistant, Special Needs Helper																					low	NA	binary	120290	3416	116874	http://biobank.ctsu.ox.ac.uk/crystal/field.cgi?id=22601
	Lung Cancer	0.1076	0.1696	0.6344	0.5258	0.00857	0.005557	0.9969	0.006765	-0.008146	0.004802	0.0002042	0.2498	0.0008175	0.9993	0.005009	0.00581	1.002	0.00696	-0.004319	0.004913	low	NA	binary	120290	3416	116874	http://biobank.ctsu.ox.ac.uk/crystal/field.cgi?id=22601
	Adenocarcinoma (LUAD)	0.1898	0.2009	0.9446	0.3449	0.007847	0.005663	0.9978	0.006806	-0.009662	0.004648	0.0692	0.2965	0.2334	0.8155	0.004312	0.005787	1.002	0.007226	-0.004726	0.00472	low	NA	binary	120290	3416	116874	http://biobank.ctsu.ox.ac.uk/crystal/field.cgi?id=22601
	Small Cell Carcinoma (SCLC)	-0.08958	0.2503	-0.3579	0.7204	0.00793	0.005689	0.9978	0.006798	-0.002279	0.004717	-0.1798	0.3844	-0.4677	0.64	0.004905	0.006107	1.002	0.007422	-0.002006	0.00486	low	NA	binary	120290	3416	116874	http://biobank.ctsu.ox.ac.uk/crystal/field.cgi?id=22601
	Squamous Cell Carcinoma (LUSC)	0.3827	0.2472	1.548	0.1216	0.008916	0.005779	0.9972	0.007049	-0.008236	0.004474	0.4358	0.3503	1.244	0.2134	0.006165	0.005788	1.001	0.006767	-0.007148	0.004693	low	NA	binary	120290	3416	116874	http://biobank.ctsu.ox.ac.uk/crystal/field.cgi?id=22601
	Ever Smokers (>100 lifetime cigarettes)	0.265	0.2128	1.246	0.2129	0.009021	0.005725	0.9965	0.006937	-0.005835	0.004585	0.1916	0.2941	0.6516	0.5147	0.00588	0.006108	1.001	0.007369	-0.002901	0.004949	low	NA	binary	120290	3416	116874	http://biobank.ctsu.ox.ac.uk/crystal/field.cgi?id=22601
	Never Smokers (<100 lifetime cigarettes)	-0.4179	0.6638	-0.6296	0.529	0.008311	0.005676	0.9968	0.00664	0.001866	0.004559	-0.554	0.8338	-0.6645	0.5064	0.004908	0.005775	1.001	0.00725	0.004187	0.005472	low	NA	binary	120290	3416	116874	http://biobank.ctsu.ox.ac.uk/crystal/field.cgi?id=22601
	Job Coding: Further Education Teaching Professional, College Lecturer/Professor																					low	NA	binary	120290	3922	116368	http://biobank.ctsu.ox.ac.uk/crystal/field.cgi?id=22601
	Lung Cancer	0.004878	0.212	0.02301	0.9816	0.005414	0.004915	0.9999	0.00673	-0.007043	0.005049	0.1497	0.4256	0.3516	0.7251	0.002018	0.005118	1.001	0.007384	-0.01126	0.005562	low	NA	binary	120290	3922	116368	http://biobank.ctsu.ox.ac.uk/crystal/field.cgi?id=22601
	Adenocarcinoma (LUAD)	0.03369	0.2331	0.1445	0.8851	0.005061	0.005047	1	0.007101	-0.005739	0.004972	-0.02391	0.4277	-0.05591	0.9554	0.001816	0.005174	1.001	0.007287	-0.006765	0.005319	low	NA	binary	120290	3922	116368	http://biobank.ctsu.ox.ac.uk/crystal/field.cgi?id=22601
	Small Cell Carcinoma (SCLC)	-0.1569	0.333	-0.4713	0.6375	0.005197	0.005021	1.002	0.007141	0.0007936	0.004733	-0.329	0.8843	-0.372	0.7099	0.001774	0.005182	1.003	0.007267	0.0003653	0.004911	low	NA	binary	120290	3922	116368	http://biobank.ctsu.ox.ac.uk/crystal/field.cgi?id=22601
	Squamous Cell Carcinoma (LUSC)	0.1083	0.2382	0.4547	0.6493	0.006803	0.005075	1	0.006791	-0.005754	0.00477	0.2569	0.4657	0.5517	0.5811	0.003228	0.005543	1.001	0.00742	-0.008744	0.004983	low	NA	binary	120290	3922	116368	http://biobank.ctsu.ox.ac.uk/crystal/field.cgi?id=22601
	Ever Smokers (>100 lifetime cigarettes)	0.0499	0.2354	0.212	0.8321	0.006469	0.004974	0.9998	0.006843	-0.007162	0.004876	0.03859	0.4285	0.09006	0.9282	0.002681	0.005264	1.001	0.00737	-0.008571	0.004727	low	NA	binary	120290	3922	116368	http://biobank.ctsu.ox.ac.uk/crystal/field.cgi?id=22601
	Never Smokers (<100 lifetime cigarettes)	0.6625	0.9076	0.7299	0.4654	0.005222	0.00478	1.002	0.006823	-0.001089	0.004396	0.9227	1.654	0.558	0.5769	0.002184	0.00516	1.003	0.007221	-0.002144	0.004871	low	NA	binary	120290	3922	116368	http://biobank.ctsu.ox.ac.uk/crystal/field.cgi?id=22601
	Job Coding: Higher Education Teaching Professional, University Lecturer/Professor (Including College/University Head/Vice Chancellor)																					low	NA	binary	120290	4665	115625	http://biobank.ctsu.ox.ac.uk/crystal/field.cgi?id=22601
	Lung Cancer	-0.07702	0.09521	-0.809	0.4185	0.02198	0.005453	0.9914	0.006303	-0.01048	0.00533	-0.01738	0.1111	-0.1565	0.8757	0.02311	0.005433	0.9907	0.005844	-0.01566	0.0056	low	NA	binary	120290	4665	115625	http://biobank.ctsu.ox.ac.uk/crystal/field.cgi?id=22601
	Adenocarcinoma (LUAD)	0.149	0.12	1.241	0.2145	0.02074	0.005476	0.9929	0.006298	-0.01431	0.005246	0.2314	0.1337	1.73	0.08356	0.02144	0.005577	0.9931	0.005997	-0.01813	0.005563	low	NA	binary	120290	4665	115625	http://biobank.ctsu.ox.ac.uk/crystal/field.cgi?id=22601
	Small Cell Carcinoma (SCLC)	-0.495	0.1629	-3.038	0.002383	0.02103	0.005432	0.9914	0.006216	0.00748	0.00462	-0.4303	0.1867	-2.305	0.02116	0.02228	0.00586	0.9905	0.006115	0.0052	0.004534	low	NA	binary	120290	4665	115625	http://biobank.ctsu.ox.ac.uk/crystal/field.cgi?id=22601
	Squamous Cell Carcinoma (LUSC)	-0.2402	0.1313	-1.829	0.06743	0.0226	0.005364	0.9908	0.006146	-0.001856	0.004784	-0.1675	0.1642	-1.02	0.3077	0.02376	0.005784	0.9902	0.006349	-0.006171	0.005457	low	NA	binary	120290	4665	115625	http://biobank.ctsu.ox.ac.uk/crystal/field.cgi?id=22601
	Ever Smokers (>100 lifetime cigarettes)	-0.1207	0.1166	-1.035	0.3006	0.02168	0.005334	0.9907	0.006153	-0.007337	0.004697	-0.1079	0.1357	-0.7954	0.4264	0.02262	0.005642	0.9904	0.00615	-0.0107	0.004795	low	NA	binary	120290	4665	115625	http://biobank.ctsu.ox.ac.uk/crystal/field.cgi?id=22601
	Never Smokers (<100 lifetime cigarettes)	0.2964	0.4546	0.652	0.5144	0.02141	0.00559	0.9912	0.006231	-0.002478	0.004955	0.3477	0.3678	0.9453	0.3445	0.02278	0.005596	0.9905	0.006037	-0.005112	0.005291	low	NA	binary	120290	4665	115625	http://biobank.ctsu.ox.ac.uk/crystal/field.cgi?id=22601
	Job Coding: School Inspector, Education Inspector																					none	NA	binary	120290	363	119927	http://biobank.ctsu.ox.ac.uk/crystal/field.cgi?id=22601
	Lung Cancer	-0.2009	0.3496	-0.5745	0.5656	0.002599	0.005092	0.9991	0.00672	0.0004592	0.004955	-0.1216	0.3913	-0.3107	0.756	0.002299	0.005557	0.9981	0.007112	-0.001111	0.005093	none	NA	binary	120290	363	119927	http://biobank.ctsu.ox.ac.uk/crystal/field.cgi?id=22601
	Adenocarcinoma (LUAD)	-0.3263	0.5513	-0.5918	0.554	0.002293	0.005079	0.9998	0.006613	0.007616	0.005154	-0.2222	0.5106	-0.4351	0.6635	0.002493	0.005643	0.9982	0.007283	0.006881	0.005135	none	NA	binary	120290	363	119927	http://biobank.ctsu.ox.ac.uk/crystal/field.cgi?id=22601
	Small Cell Carcinoma (SCLC)	-0.521	1.445	-0.3605	0.7185	0.001368	0.005004	1.003	0.006878	0.002134	0.004381	-0.6777	2.023	-0.3351	0.7376	0.001463	0.005405	1.001	0.007068	1.812e-05	0.004887	none	NA	binary	120290	363	119927	http://biobank.ctsu.ox.ac.uk/crystal/field.cgi?id=22601
	Squamous Cell Carcinoma (LUSC)	0.1531	0.6116	0.2503	0.8024	0.001774	0.004998	0.9998	0.006536	-0.00593	0.004668	0.2193	0.6947	0.3157	0.7522	0.00201	0.005551	0.9986	0.007021	-0.005983	0.004987	none	NA	binary	120290	363	119927	http://biobank.ctsu.ox.ac.uk/crystal/field.cgi?id=22601
	Ever Smokers (>100 lifetime cigarettes)	-0.2842	0.5286	-0.5377	0.5908	0.001978	0.004902	0.9999	0.006735	-0.0005391	0.004269	-0.2113	0.599	-0.3527	0.7243	0.002062	0.005338	0.9987	0.007089	-0.001578	0.004989	none	NA	binary	120290	363	119927	http://biobank.ctsu.ox.ac.uk/crystal/field.cgi?id=22601
	Never Smokers (<100 lifetime cigarettes)	0.07918	1.085	0.07297	0.9418	0.003334	0.00492	0.9981	0.006654	0.005716	0.004793	0.4917	1.018	0.483	0.6291	0.003854	0.00525	0.9961	0.00673	0.002527	0.005054	none	NA	binary	120290	363	119927	http://biobank.ctsu.ox.ac.uk/crystal/field.cgi?id=22601
	Job Involves Heavy Manual or Physical Work																					high	z7	ordinal	288405	-	-	http://biobank.ctsu.ox.ac.uk/crystal/field.cgi?id=816
	Lung Cancer	0.2622	0.04882	5.371	7.825e-08	0.08178	0.004138	1.025	0.008993	0.0141	0.005661	0.2279	0.05315	4.289	1.796e-05	0.06951	0.003855	1.035	0.008756	0.01714	0.005767	high	z7	ordinal	288405	-	-	http://biobank.ctsu.ox.ac.uk/crystal/field.cgi?id=816
	Adenocarcinoma (LUAD)	0.2076	0.05198	3.994	6.506e-05	0.08111	0.00422	1.027	0.009158	0.008502	0.005153	0.1757	0.06069	2.896	0.003783	0.06902	0.003855	1.036	0.008978	0.01079	0.005621	high	z7	ordinal	288405	-	-	http://biobank.ctsu.ox.ac.uk/crystal/field.cgi?id=816
	Small Cell Carcinoma (SCLC)	0.3828	0.06974	5.488	4.064e-08	0.08165	0.004195	1.026	0.008801	-0.0001163	0.005473	0.3667	0.08422	4.354	1.334e-05	0.06925	0.003794	1.036	0.009146	0.001899	0.005499	high	z7	ordinal	288405	-	-	http://biobank.ctsu.ox.ac.uk/crystal/field.cgi?id=816
	Squamous Cell Carcinoma (LUSC)	0.2648	0.06317	4.191	2.775e-05	0.0823	0.004307	1.024	0.009385	0.01039	0.005786	0.1676	0.07654	2.19	0.02854	0.06956	0.003746	1.035	0.00855	0.01533	0.005796	high	z7	ordinal	288405	-	-	http://biobank.ctsu.ox.ac.uk/crystal/field.cgi?id=816
	Ever Smokers (>100 lifetime cigarettes)	0.2292	0.05762	3.978	6.954e-05	0.08252	0.004203	1.024	0.008717	0.009804	0.005079	0.2095	0.06436	3.255	0.001132	0.0705	0.003796	1.034	0.009073	0.01269	0.0053	high	z7	ordinal	288405	-	-	http://biobank.ctsu.ox.ac.uk/crystal/field.cgi?id=816
	Never Smokers (<100 lifetime cigarettes)	0.162	0.1822	0.8891	0.3739	0.08225	0.003933	1.024	0.008563	0.0009687	0.004741	0.1214	0.1636	0.7419	0.4581	0.07013	0.003729	1.034	0.00892	0.001222	0.005131	high	z7	ordinal	288405	-	-	http://biobank.ctsu.ox.ac.uk/crystal/field.cgi?id=816
	Job Involves Mainly Walking or Standing																					high	z7	ordinal	288405	-	-	http://biobank.ctsu.ox.ac.uk/crystal/field.cgi?id=806
	Lung Cancer	0.2424	0.0556	4.36	1.303e-05	0.07612	0.004181	1.022	0.009349	0.008317	0.005679	0.2014	0.0581	3.467	0.0005254	0.06593	0.004057	1.026	0.009092	0.01216	0.005661	high	z7	ordinal	288405	-	-	http://biobank.ctsu.ox.ac.uk/crystal/field.cgi?id=806
	Adenocarcinoma (LUAD)	0.1579	0.05514	2.862	0.004203	0.07591	0.00428	1.023	0.009639	0.00711	0.005165	0.1283	0.06229	2.059	0.03945	0.06572	0.004071	1.027	0.008981	0.008684	0.005306	high	z7	ordinal	288405	-	-	http://biobank.ctsu.ox.ac.uk/crystal/field.cgi?id=806
	Small Cell Carcinoma (SCLC)	0.3631	0.06969	5.21	1.886e-07	0.07697	0.004495	1.021	0.009757	-0.002872	0.005361	0.3425	0.08515	4.023	5.753e-05	0.06655	0.003872	1.026	0.008686	-0.0003739	0.005224	high	z7	ordinal	288405	-	-	http://biobank.ctsu.ox.ac.uk/crystal/field.cgi?id=806
	Squamous Cell Carcinoma (LUSC)	0.3032	0.07025	4.316	1.585e-05	0.07727	0.004459	1.019	0.009824	0.003821	0.006082	0.2225	0.08803	2.528	0.01147	0.06633	0.004227	1.025	0.009134	0.009962	0.006089	high	z7	ordinal	288405	-	-	http://biobank.ctsu.ox.ac.uk/crystal/field.cgi?id=806
	Ever Smokers (>100 lifetime cigarettes)	0.2012	0.06317	3.186	0.001443	0.07706	0.004395	1.02	0.00937	0.004646	0.005417	0.177	0.06956	2.545	0.01094	0.06701	0.003865	1.024	0.008538	0.008888	0.005286	high	z7	ordinal	288405	-	-	http://biobank.ctsu.ox.ac.uk/crystal/field.cgi?id=806
	Never Smokers (<100 lifetime cigarettes)	0.01797	0.1663	0.1081	0.9139	0.07691	0.004241	1.019	0.009441	0.008101	0.005044	0.03347	0.1614	0.2074	0.8357	0.06663	0.00409	1.024	0.009108	0.006377	0.005177	high	z7	ordinal	288405	-	-	http://biobank.ctsu.ox.ac.uk/crystal/field.cgi?id=806
	Job Involves Shift Work																					high	z7	ordinal	288405	-	-	http://biobank.ctsu.ox.ac.uk/crystal/field.cgi?id=826
	Lung Cancer	0.4454	0.07279	6.119	9.396e-10	0.02626	0.002654	1.004	0.006743	-0.004427	0.00527	0.4098	0.08584	4.774	1.804e-06	0.02075	0.00269	1.006	0.0068	-0.001658	0.005371	high	z7	ordinal	288405	-	-	http://biobank.ctsu.ox.ac.uk/crystal/field.cgi?id=826
	Adenocarcinoma (LUAD)	0.328	0.07968	4.116	3.855e-05	0.02618	0.002632	1.004	0.006862	-0.003912	0.005059	0.341	0.09999	3.41	0.000649	0.02096	0.002665	1.005	0.00657	-0.002476	0.005647	high	z7	ordinal	288405	-	-	http://biobank.ctsu.ox.ac.uk/crystal/field.cgi?id=826
	Small Cell Carcinoma (SCLC)	0.5218	0.1009	5.174	2.29e-07	0.02621	0.002597	1.004	0.006554	-0.002209	0.004574	0.4997	0.1316	3.798	0.0001457	0.02089	0.002672	1.006	0.006451	-0.0007412	0.004783	high	z7	ordinal	288405	-	-	http://biobank.ctsu.ox.ac.uk/crystal/field.cgi?id=826
	Squamous Cell Carcinoma (LUSC)	0.4552	0.09355	4.866	1.141e-06	0.02721	0.002703	1.001	0.007002	-0.002358	0.004561	0.2813	0.1131	2.486	0.01291	0.02154	0.002671	1.003	0.007027	0.001422	0.00456	high	z7	ordinal	288405	-	-	http://biobank.ctsu.ox.ac.uk/crystal/field.cgi?id=826
	Ever Smokers (>100 lifetime cigarettes)	0.3891	0.08757	4.443	8.875e-06	0.02632	0.002659	1.003	0.006776	-0.004008	0.004617	0.3752	0.103	3.644	0.0002683	0.02097	0.002573	1.005	0.00652	-0.002952	0.004911	high	z7	ordinal	288405	-	-	http://biobank.ctsu.ox.ac.uk/crystal/field.cgi?id=826
	Never Smokers (<100 lifetime cigarettes)	0.4122	0.3799	1.085	0.2779	0.02633	0.002577	1.003	0.00662	-0.003535	0.004866	0.3689	0.3145	1.173	0.2408	0.02097	0.002596	1.005	0.006466	-0.004059	0.005346	high	z7	ordinal	288405	-	-	http://biobank.ctsu.ox.ac.uk/crystal/field.cgi?id=826
	Knee Pain for 3+ Months																					high	nominal	binary	116276	95053	21223	http://biobank.ctsu.ox.ac.uk/crystal/field.cgi?id=3773
	Lung Cancer	0.1566	0.1088	1.439	0.1502	0.02489	0.006318	0.9994	0.006406	0.002329	0.00497	0.1395	0.1276	1.093	0.2744	0.02469	0.007499	0.996	0.007445	0.00158	0.005169	high	nominal	binary	116276	95053	21223	http://biobank.ctsu.ox.ac.uk/crystal/field.cgi?id=3773
	Adenocarcinoma (LUAD)	0.04488	0.1256	0.3574	0.7208	0.02514	0.006221	1	0.006245	0.003391	0.004783	0.07397	0.1441	0.5133	0.6077	0.02476	0.007687	0.9974	0.007583	0.001929	0.0049	high	nominal	binary	116276	95053	21223	http://biobank.ctsu.ox.ac.uk/crystal/field.cgi?id=3773
	Small Cell Carcinoma (SCLC)	0.0874	0.1538	0.5681	0.5699	0.02464	0.006272	1	0.006502	0.002288	0.004324	0.03008	0.1762	0.1707	0.8645	0.02411	0.007407	0.9972	0.006967	0.001097	0.004412	high	nominal	binary	116276	95053	21223	http://biobank.ctsu.ox.ac.uk/crystal/field.cgi?id=3773
	Squamous Cell Carcinoma (LUSC)	0.3256	0.1413	2.304	0.02121	0.02403	0.006326	1	0.006456	-0.002678	0.004467	0.3136	0.1855	1.691	0.09093	0.02352	0.00734	0.997	0.007445	-0.002763	0.005289	high	nominal	binary	116276	95053	21223	http://biobank.ctsu.ox.ac.uk/crystal/field.cgi?id=3773
	Ever Smokers (>100 lifetime cigarettes)	0.07976	0.1293	0.617	0.5372	0.02348	0.006259	1.002	0.006828	0.002721	0.004837	0.04817	0.1646	0.2927	0.7697	0.02291	0.007488	0.9985	0.007027	0.002615	0.00529	high	nominal	binary	116276	95053	21223	http://biobank.ctsu.ox.ac.uk/crystal/field.cgi?id=3773
	Never Smokers (<100 lifetime cigarettes)	-0.06109	0.4294	-0.1423	0.8868	0.02293	0.006252	1.001	0.006499	-0.001209	0.004567	0.03917	0.4274	0.09164	0.927	0.02296	0.007381	0.9981	0.007292	-0.003675	0.00534	high	nominal	binary	116276	95053	21223	http://biobank.ctsu.ox.ac.uk/crystal/field.cgi?id=3773
	Leg Fat Mass (Left)																					high	z7	continuous	492984	-	-	http://biobank.ctsu.ox.ac.uk/crystal/field.cgi?id=23116
	Lung Cancer	0.1958	0.03439	5.693	1.245e-08	0.2313	0.007796	1.066	0.01845	0.01411	0.007218	0.1982	0.034	5.83	5.553e-09	0.2114	0.008471	1.075	0.01966	0.01827	0.007451	high	z7	continuous	492984	-	-	http://biobank.ctsu.ox.ac.uk/crystal/field.cgi?id=23116
	Adenocarcinoma (LUAD)	0.09524	0.03719	2.561	0.01044	0.2315	0.007565	1.065	0.01831	0.003817	0.006719	0.0999	0.03938	2.537	0.01119	0.2117	0.007503	1.074	0.01931	0.004408	0.007348	high	z7	continuous	492984	-	-	http://biobank.ctsu.ox.ac.uk/crystal/field.cgi?id=23116
	Small Cell Carcinoma (SCLC)	0.2209	0.04559	4.845	1.266e-06	0.2305	0.007567	1.069	0.01932	0.02013	0.006696	0.2243	0.05838	3.841	0.0001224	0.2112	0.007949	1.076	0.01951	0.02039	0.007098	high	z7	continuous	492984	-	-	http://biobank.ctsu.ox.ac.uk/crystal/field.cgi?id=23116
	Squamous Cell Carcinoma (LUSC)	0.2683	0.04544	5.904	3.542e-09	0.23	0.006852	1.064	0.01759	0.008892	0.006848	0.2672	0.05316	5.026	4.997e-07	0.2096	0.007176	1.073	0.01857	0.0134	0.007172	high	z7	continuous	492984	-	-	http://biobank.ctsu.ox.ac.uk/crystal/field.cgi?id=23116
	Ever Smokers (>100 lifetime cigarettes)	0.1448	0.03984	3.634	0.0002788	0.2324	0.007503	1.063	0.01931	0.01678	0.006904	0.1645	0.04279	3.846	0.0001203	0.2129	0.008021	1.071	0.01962	0.01952	0.006915	high	z7	continuous	492984	-	-	http://biobank.ctsu.ox.ac.uk/crystal/field.cgi?id=23116
	Never Smokers (<100 lifetime cigarettes)	0.03942	0.1147	0.3438	0.731	0.231	0.007669	1.068	0.01853	-0.01262	0.00711	-0.003572	0.09701	-0.03681	0.9706	0.2114	0.008078	1.076	0.02017	-0.0118	0.007069	high	z7	continuous	492984	-	-	http://biobank.ctsu.ox.ac.uk/crystal/field.cgi?id=23116
	Leg Fat Mass (Right)																					high	z7	continuous	493008	-	-	http://biobank.ctsu.ox.ac.uk/crystal/field.cgi?id=23112
	Lung Cancer	0.1992	0.03443	5.785	7.262e-09	0.2304	0.00774	1.065	0.01836	0.0124	0.007228	0.2029	0.03354	6.051	1.441e-09	0.2107	0.008421	1.073	0.01955	0.01649	0.007453	high	z7	continuous	493008	-	-	http://biobank.ctsu.ox.ac.uk/crystal/field.cgi?id=23112
	Adenocarcinoma (LUAD)	0.09804	0.03687	2.659	0.007829	0.2308	0.007531	1.063	0.0182	0.002393	0.006641	0.1037	0.03909	2.654	0.007959	0.2112	0.007472	1.072	0.01928	0.00271	0.007369	high	z7	continuous	493008	-	-	http://biobank.ctsu.ox.ac.uk/crystal/field.cgi?id=23112
	Small Cell Carcinoma (SCLC)	0.2202	0.04594	4.794	1.634e-06	0.2296	0.007561	1.069	0.01943	0.01988	0.006713	0.2272	0.05846	3.886	0.0001017	0.2105	0.007939	1.075	0.01941	0.01991	0.007082	high	z7	continuous	493008	-	-	http://biobank.ctsu.ox.ac.uk/crystal/field.cgi?id=23112
	Squamous Cell Carcinoma (LUSC)	0.2709	0.04589	5.904	3.549e-09	0.2291	0.006823	1.063	0.01761	0.007898	0.006881	0.271	0.0532	5.093	3.525e-07	0.2089	0.007129	1.072	0.01855	0.01256	0.007236	high	z7	continuous	493008	-	-	http://biobank.ctsu.ox.ac.uk/crystal/field.cgi?id=23112
	Ever Smokers (>100 lifetime cigarettes)	0.1449	0.03957	3.661	0.0002512	0.2315	0.00756	1.062	0.01942	0.01594	0.006903	0.1658	0.04265	3.888	0.0001013	0.2122	0.008022	1.07	0.0196	0.01842	0.006924	high	z7	continuous	493008	-	-	http://biobank.ctsu.ox.ac.uk/crystal/field.cgi?id=23112
	Never Smokers (<100 lifetime cigarettes)	0.06393	0.121	0.5281	0.5974	0.2301	0.007664	1.067	0.01854	-0.01388	0.007157	0.01821	0.09732	0.1872	0.8515	0.2108	0.008061	1.075	0.02012	-0.01287	0.00707	high	z7	continuous	493008	-	-	http://biobank.ctsu.ox.ac.uk/crystal/field.cgi?id=23112
	Leg Fat Percentage (Left)																					high	z7	continuous	492989	-	-	http://biobank.ctsu.ox.ac.uk/crystal/field.cgi?id=23115
	Lung Cancer	0.2072	0.03472	5.968	2.408e-09	0.2177	0.00649	1.079	0.01825	0.01271	0.007104	0.198	0.03405	5.816	6.015e-09	0.2001	0.006858	1.086	0.01805	0.01853	0.00733	high	z7	continuous	492989	-	-	http://biobank.ctsu.ox.ac.uk/crystal/field.cgi?id=23115
	Adenocarcinoma (LUAD)	0.1	0.03718	2.69	0.007147	0.2177	0.006419	1.079	0.01814	0.006944	0.006842	0.09848	0.03995	2.465	0.0137	0.2	0.006407	1.087	0.01833	0.008138	0.007367	high	z7	continuous	492989	-	-	http://biobank.ctsu.ox.ac.uk/crystal/field.cgi?id=23115
	Small Cell Carcinoma (SCLC)	0.2412	0.0472	5.109	3.243e-07	0.2171	0.006615	1.081	0.01923	0.01631	0.006396	0.2361	0.05843	4.041	5.33e-05	0.1999	0.006704	1.088	0.01853	0.01773	0.006676	high	z7	continuous	492989	-	-	http://biobank.ctsu.ox.ac.uk/crystal/field.cgi?id=23115
	Squamous Cell Carcinoma (LUSC)	0.2673	0.04475	5.972	2.341e-09	0.218	0.006044	1.075	0.01761	0.00954	0.00687	0.2433	0.05237	4.647	3.372e-06	0.2	0.00636	1.084	0.01764	0.01582	0.00716	high	z7	continuous	492989	-	-	http://biobank.ctsu.ox.ac.uk/crystal/field.cgi?id=23115
	Ever Smokers (>100 lifetime cigarettes)	0.1483	0.04069	3.644	0.0002682	0.2185	0.006438	1.076	0.01934	0.01715	0.006824	0.1526	0.04338	3.518	0.0004343	0.201	0.006738	1.083	0.01864	0.02183	0.006987	high	z7	continuous	492989	-	-	http://biobank.ctsu.ox.ac.uk/crystal/field.cgi?id=23115
	Never Smokers (<100 lifetime cigarettes)	0.1041	0.1337	0.7788	0.4361	0.2172	0.006487	1.082	0.01849	-0.01366	0.007049	0.05763	0.105	0.5488	0.5831	0.1998	0.006763	1.088	0.01874	-0.01247	0.007039	high	z7	continuous	492989	-	-	http://biobank.ctsu.ox.ac.uk/crystal/field.cgi?id=23115
	Leg Fat Percentage (Right)																					high	z7	continuous	493016	-	-	http://biobank.ctsu.ox.ac.uk/crystal/field.cgi?id=23111
	Lung Cancer	0.2098	0.03449	6.083	1.176e-09	0.218	0.006472	1.075	0.01833	0.009763	0.00707	0.2023	0.03347	6.045	1.497e-09	0.2011	0.0069	1.081	0.01799	0.01553	0.007275	high	z7	continuous	493016	-	-	http://biobank.ctsu.ox.ac.uk/crystal/field.cgi?id=23111
	Adenocarcinoma (LUAD)	0.103	0.03692	2.79	0.005268	0.2182	0.006453	1.074	0.01827	0.005169	0.006784	0.1019	0.03996	2.549	0.01081	0.2013	0.006522	1.081	0.01835	0.006209	0.007478	high	z7	continuous	493016	-	-	http://biobank.ctsu.ox.ac.uk/crystal/field.cgi?id=23111
	Small Cell Carcinoma (SCLC)	0.2392	0.0476	5.024	5.057e-07	0.2173	0.006639	1.078	0.01947	0.01522	0.006291	0.2375	0.05833	4.072	4.658e-05	0.2009	0.006776	1.083	0.01831	0.01637	0.006563	high	z7	continuous	493016	-	-	http://biobank.ctsu.ox.ac.uk/crystal/field.cgi?id=23111
	Squamous Cell Carcinoma (LUSC)	0.2704	0.04547	5.947	2.738e-09	0.2186	0.006085	1.07	0.01785	0.007253	0.006915	0.2473	0.05238	4.721	2.351e-06	0.2012	0.006412	1.077	0.01772	0.01416	0.007266	high	z7	continuous	493016	-	-	http://biobank.ctsu.ox.ac.uk/crystal/field.cgi?id=23111
	Ever Smokers (>100 lifetime cigarettes)	0.1475	0.04039	3.651	0.0002611	0.2187	0.006533	1.073	0.0196	0.01501	0.006851	0.1533	0.04348	3.526	0.0004226	0.202	0.006804	1.078	0.01851	0.01937	0.00698	high	z7	continuous	493016	-	-	http://biobank.ctsu.ox.ac.uk/crystal/field.cgi?id=23111
	Never Smokers (<100 lifetime cigarettes)	0.131	0.147	0.8912	0.3728	0.2177	0.006505	1.077	0.01866	-0.01459	0.007219	0.07892	0.1086	0.7271	0.4672	0.201	0.006847	1.083	0.01862	-0.01281	0.0071	high	z7	continuous	493016	-	-	http://biobank.ctsu.ox.ac.uk/crystal/field.cgi?id=23111
	Leg Fat-Free Mass (Left)																					high	z7	continuous	492971	-	-	http://biobank.ctsu.ox.ac.uk/crystal/field.cgi?id=23117
	Lung Cancer	0.08771	0.0319	2.75	0.005962	0.2756	0.011	1.111	0.02503	0.008576	0.007478	0.1045	0.03674	2.845	0.004437	0.2678	0.0123	1.109	0.0286	0.009006	0.008051	high	z7	continuous	492971	-	-	http://biobank.ctsu.ox.ac.uk/crystal/field.cgi?id=23117
	Adenocarcinoma (LUAD)	0.03763	0.03803	0.9894	0.3225	0.2772	0.01097	1.105	0.0262	-0.007008	0.006983	0.05706	0.03987	1.431	0.1524	0.2695	0.01177	1.102	0.02911	-0.007626	0.007589	high	z7	continuous	492971	-	-	http://biobank.ctsu.ox.ac.uk/crystal/field.cgi?id=23117
	Small Cell Carcinoma (SCLC)	0.1015	0.04133	2.455	0.01409	0.2768	0.01126	1.11	0.02779	0.01723	0.006708	0.1204	0.05241	2.297	0.02163	0.2696	0.01201	1.106	0.02931	0.0148	0.007472	high	z7	continuous	492971	-	-	http://biobank.ctsu.ox.ac.uk/crystal/field.cgi?id=23117
	Squamous Cell Carcinoma (LUSC)	0.155	0.04043	3.834	0.000126	0.2736	0.01038	1.113	0.02687	0.002245	0.006937	0.1857	0.04795	3.872	0.000108	0.265	0.01092	1.113	0.02821	0.001786	0.007527	high	z7	continuous	492971	-	-	http://biobank.ctsu.ox.ac.uk/crystal/field.cgi?id=23117
	Ever Smokers (>100 lifetime cigarettes)	0.07523	0.03822	1.969	0.049	0.2762	0.01119	1.114	0.02762	0.006976	0.00705	0.1098	0.04343	2.529	0.01145	0.269	0.01174	1.111	0.02886	0.005047	0.00711	high	z7	continuous	492971	-	-	http://biobank.ctsu.ox.ac.uk/crystal/field.cgi?id=23117
	Never Smokers (<100 lifetime cigarettes)	-0.1027	0.1189	-0.8635	0.3879	0.2776	0.01128	1.108	0.02743	-0.008171	0.007124	-0.09694	0.1046	-0.9269	0.354	0.2703	0.0121	1.105	0.0299	-0.008777	0.006919	high	z7	continuous	492971	-	-	http://biobank.ctsu.ox.ac.uk/crystal/field.cgi?id=23117
	Leg Fat-Free Mass (Right)																					high	z7	continuous	492999	-	-	http://biobank.ctsu.ox.ac.uk/crystal/field.cgi?id=23113
	Lung Cancer	0.07395	0.03149	2.348	0.01887	0.2754	0.01108	1.119	0.02587	0.01012	0.007497	0.08993	0.03676	2.446	0.01443	0.2691	0.01235	1.117	0.02909	0.01006	0.007926	high	z7	continuous	492999	-	-	http://biobank.ctsu.ox.ac.uk/crystal/field.cgi?id=23113
	Adenocarcinoma (LUAD)	0.02668	0.03798	0.7026	0.4823	0.2766	0.01109	1.115	0.02723	-0.005464	0.006998	0.04664	0.03996	1.167	0.2431	0.2703	0.01196	1.112	0.0297	-0.006324	0.007528	high	z7	continuous	492999	-	-	http://biobank.ctsu.ox.ac.uk/crystal/field.cgi?id=23113
	Small Cell Carcinoma (SCLC)	0.09526	0.0414	2.301	0.0214	0.2768	0.01143	1.119	0.02864	0.01626	0.006628	0.112	0.05216	2.148	0.03174	0.2711	0.01224	1.113	0.03017	0.01389	0.007495	high	z7	continuous	492999	-	-	http://biobank.ctsu.ox.ac.uk/crystal/field.cgi?id=23113
	Squamous Cell Carcinoma (LUSC)	0.1372	0.03994	3.434	0.0005937	0.2733	0.0105	1.123	0.02775	0.003845	0.006998	0.1686	0.04745	3.553	0.0003815	0.2663	0.01112	1.121	0.02859	0.002437	0.007538	high	z7	continuous	492999	-	-	http://biobank.ctsu.ox.ac.uk/crystal/field.cgi?id=23113
	Ever Smokers (>100 lifetime cigarettes)	0.06862	0.03858	1.779	0.07532	0.2759	0.01132	1.123	0.02852	0.007068	0.0072	0.1005	0.04354	2.307	0.02103	0.2702	0.01193	1.118	0.02969	0.005125	0.007217	high	z7	continuous	492999	-	-	http://biobank.ctsu.ox.ac.uk/crystal/field.cgi?id=23113
	Never Smokers (<100 lifetime cigarettes)	-0.1248	0.1288	-0.9692	0.3324	0.2775	0.01137	1.117	0.02809	-0.006576	0.007165	-0.109	0.1085	-1.005	0.3149	0.2718	0.01224	1.112	0.03049	-0.008241	0.007017	high	z7	continuous	492999	-	-	http://biobank.ctsu.ox.ac.uk/crystal/field.cgi?id=23113
	Leg Pain on Walking																					high	z7	binary	214348	53964	160384	http://biobank.ctsu.ox.ac.uk/crystal/field.cgi?id=4728
	Lung Cancer	0.3416	0.07802	4.378	1.197e-05	0.05315	0.004817	1.016	0.007268	0.002518	0.005286	0.3245	0.08032	4.041	5.333e-05	0.04452	0.004615	1.018	0.007499	0.005068	0.005408	high	z7	binary	214348	53964	160384	http://biobank.ctsu.ox.ac.uk/crystal/field.cgi?id=4728
	Adenocarcinoma (LUAD)	0.2962	0.07898	3.751	0.0001763	0.05279	0.004797	1.016	0.007247	-0.005607	0.005137	0.2866	0.09274	3.091	0.001996	0.04422	0.004585	1.018	0.007471	-0.004038	0.005606	high	z7	binary	214348	53964	160384	http://biobank.ctsu.ox.ac.uk/crystal/field.cgi?id=4728
	Small Cell Carcinoma (SCLC)	0.2944	0.1013	2.906	0.003657	0.05252	0.004833	1.016	0.007422	0.01105	0.005098	0.2373	0.1173	2.023	0.04307	0.04426	0.004546	1.018	0.007559	0.01341	0.00496	high	z7	binary	214348	53964	160384	http://biobank.ctsu.ox.ac.uk/crystal/field.cgi?id=4728
	Squamous Cell Carcinoma (LUSC)	0.3534	0.08688	4.067	4.759e-05	0.05435	0.004935	1.014	0.007085	0.002858	0.00484	0.3249	0.09434	3.444	0.0005735	0.04633	0.004704	1.015	0.007473	0.004316	0.004827	high	z7	binary	214348	53964	160384	http://biobank.ctsu.ox.ac.uk/crystal/field.cgi?id=4728
	Ever Smokers (>100 lifetime cigarettes)	0.2926	0.09205	3.179	0.001478	0.05337	0.004677	1.015	0.007422	0.004522	0.005516	0.2969	0.1031	2.879	0.003993	0.04492	0.004663	1.017	0.007583	0.005814	0.005699	high	z7	binary	214348	53964	160384	http://biobank.ctsu.ox.ac.uk/crystal/field.cgi?id=4728
	Never Smokers (<100 lifetime cigarettes)	0.1585	0.2571	0.6164	0.5376	0.05353	0.004515	1.015	0.00696	-0.001221	0.004943	0.01668	0.2109	0.07909	0.937	0.04598	0.004598	1.016	0.007493	0.001996	0.004787	high	z7	binary	214348	53964	160384	http://biobank.ctsu.ox.ac.uk/crystal/field.cgi?id=4728
	Leg Pain on Walking : Action Taken																					medium	nonsig	ordinal	51257	-	-	http://biobank.ctsu.ox.ac.uk/crystal/field.cgi?id=5507
	Lung Cancer	-0.1865	0.1249	-1.493	0.1354	0.06292	0.01865	1.003	0.006145	-0.01019	0.004997	-0.1301	0.1282	-1.015	0.3101	0.06456	0.01945	1.001	0.007048	-0.01106	0.005043	medium	nonsig	ordinal	51257	-	-	http://biobank.ctsu.ox.ac.uk/crystal/field.cgi?id=5507
	Adenocarcinoma (LUAD)	-0.02605	0.1439	-0.181	0.8563	0.06199	0.01858	1.004	0.006315	-0.008651	0.0049	-0.008188	0.1509	-0.05427	0.9567	0.0649	0.01974	1.001	0.007268	-0.008907	0.005176	medium	nonsig	ordinal	51257	-	-	http://biobank.ctsu.ox.ac.uk/crystal/field.cgi?id=5507
	Small Cell Carcinoma (SCLC)	-0.3299	0.1817	-1.816	0.06941	0.06068	0.01816	1.006	0.006498	-0.0009348	0.004358	-0.2635	0.2165	-1.217	0.2234	0.06433	0.02014	1.002	0.007039	-0.001727	0.00472	medium	nonsig	ordinal	51257	-	-	http://biobank.ctsu.ox.ac.uk/crystal/field.cgi?id=5507
	Squamous Cell Carcinoma (LUSC)	-0.1194	0.1611	-0.741	0.4587	0.06025	0.0182	1.005	0.006371	-0.003034	0.005218	-0.03342	0.1915	-0.1745	0.8615	0.06219	0.01961	1.003	0.007129	-0.004244	0.0053	medium	nonsig	ordinal	51257	-	-	http://biobank.ctsu.ox.ac.uk/crystal/field.cgi?id=5507
	Ever Smokers (>100 lifetime cigarettes)	-0.1589	0.1488	-1.067	0.2858	0.06386	0.01772	1.002	0.006153	-0.005063	0.00474	-0.1587	0.1631	-0.9732	0.3305	0.06763	0.01969	0.9988	0.007004	-0.004658	0.004834	medium	nonsig	ordinal	51257	-	-	http://biobank.ctsu.ox.ac.uk/crystal/field.cgi?id=5507
	Never Smokers (<100 lifetime cigarettes)	-0.2011	0.4575	-0.4397	0.6602	0.06161	0.01828	1.003	0.006251	-0.001956	0.004541	-0.2128	0.4079	-0.5218	0.6018	0.06637	0.01959	0.9993	0.006962	-0.0008998	0.005043	medium	nonsig	ordinal	51257	-	-	http://biobank.ctsu.ox.ac.uk/crystal/field.cgi?id=5507
	Leg Pain on Walking : Effect of Standing Still																					medium	nonsig	binary	51257	17712	33545	http://biobank.ctsu.ox.ac.uk/crystal/field.cgi?id=5518
	Lung Cancer	-0.2526	0.1639	-1.541	0.1232	0.03187	0.02085	1.007	0.006519	0.003617	0.004635	-0.227	0.3152	-0.7201	0.4715	0.0137	0.02116	1.012	0.00723	0.003378	0.004995	medium	nonsig	binary	51257	17712	33545	http://biobank.ctsu.ox.ac.uk/crystal/field.cgi?id=5518
	Adenocarcinoma (LUAD)	-0.09255	0.2105	-0.4396	0.6602	0.02626	0.02038	1.008	0.006447	0.004162	0.004475	0	0	0	0	0	0	0	0	0	0	medium	nonsig	binary	51257	17712	33545	http://biobank.ctsu.ox.ac.uk/crystal/field.cgi?id=5518
	Small Cell Carcinoma (SCLC)	-0.3036	0.2683	-1.131	0.2579	0.03518	0.02041	1.005	0.006549	0.001056	0.004723	-0.4516	0.5368	-0.8413	0.4002	0.01626	0.02159	1.009	0.006867	0.00182	0.004832	medium	nonsig	binary	51257	17712	33545	http://biobank.ctsu.ox.ac.uk/crystal/field.cgi?id=5518
	Squamous Cell Carcinoma (LUSC)	-0.3865	0.2164	-1.786	0.07407	0.03634	0.01962	1.006	0.00627	0.004922	0.00451	-0.6424	0.5517	-1.164	0.2443	0.01618	0.02089	1.011	0.006953	0.006068	0.00493	medium	nonsig	binary	51257	17712	33545	http://biobank.ctsu.ox.ac.uk/crystal/field.cgi?id=5518
	Ever Smokers (>100 lifetime cigarettes)	-0.1425	0.1735	-0.8213	0.4115	0.03862	0.02044	1.005	0.006777	0.004463	0.004447	-0.07426	0.2985	-0.2488	0.8035	0.01907	0.02191	1.011	0.00691	0.00414	0.004846	medium	nonsig	binary	51257	17712	33545	http://biobank.ctsu.ox.ac.uk/crystal/field.cgi?id=5518
	Never Smokers (<100 lifetime cigarettes)	-0.1185	0.6728	-0.1762	0.8602	0.03299	0.02036	1.005	0.006467	0.003295	0.004797	0.07336	0.8398	0.08736	0.9304	0.01642	0.0218	1.01	0.007105	0.001818	0.005091	medium	nonsig	binary	51257	17712	33545	http://biobank.ctsu.ox.ac.uk/crystal/field.cgi?id=5518
	Leg Predicted Mass (Left)																					high	z7	continuous	492965	-	-	http://biobank.ctsu.ox.ac.uk/crystal/field.cgi?id=23118
	Lung Cancer	0.08845	0.03177	2.784	0.005363	0.275	0.01097	1.111	0.02498	0.008287	0.007479	0.1049	0.0366	2.865	0.004164	0.2673	0.01226	1.109	0.02857	0.008886	0.008056	high	z7	continuous	492965	-	-	http://biobank.ctsu.ox.ac.uk/crystal/field.cgi?id=23118
	Adenocarcinoma (LUAD)	0.03797	0.03777	1.005	0.3148	0.2766	0.01095	1.105	0.02617	-0.007061	0.006962	0.05743	0.03967	1.448	0.1477	0.2691	0.01174	1.102	0.02919	-0.007655	0.007594	high	z7	continuous	492965	-	-	http://biobank.ctsu.ox.ac.uk/crystal/field.cgi?id=23118
	Small Cell Carcinoma (SCLC)	0.1034	0.04128	2.504	0.01228	0.2761	0.01125	1.11	0.02783	0.01666	0.006696	0.1221	0.05242	2.329	0.01984	0.2691	0.01198	1.106	0.02943	0.01425	0.007475	high	z7	continuous	492965	-	-	http://biobank.ctsu.ox.ac.uk/crystal/field.cgi?id=23118
	Squamous Cell Carcinoma (LUSC)	0.1552	0.0404	3.842	0.0001219	0.2728	0.01035	1.113	0.02681	0.002094	0.006964	0.1851	0.04805	3.852	0.000117	0.2645	0.01088	1.113	0.02819	0.001791	0.007569	high	z7	continuous	492965	-	-	http://biobank.ctsu.ox.ac.uk/crystal/field.cgi?id=23118
	Ever Smokers (>100 lifetime cigarettes)	0.07754	0.03821	2.029	0.04242	0.2755	0.01118	1.114	0.02767	0.006289	0.007061	0.1119	0.0433	2.584	0.009777	0.2685	0.01172	1.111	0.02904	0.004513	0.007124	high	z7	continuous	492965	-	-	http://biobank.ctsu.ox.ac.uk/crystal/field.cgi?id=23118
	Never Smokers (<100 lifetime cigarettes)	-0.1081	0.1206	-0.8965	0.37	0.2768	0.01126	1.109	0.02737	-0.007803	0.007124	-0.1023	0.1057	-0.9679	0.3331	0.2697	0.01207	1.105	0.03	-0.008448	0.006908	high	z7	continuous	492965	-	-	http://biobank.ctsu.ox.ac.uk/crystal/field.cgi?id=23118
	Leg Predicted Mass (Right)																					high	z7	continuous	492998	-	-	http://biobank.ctsu.ox.ac.uk/crystal/field.cgi?id=23114
	Lung Cancer	0.07386	0.0315	2.344	0.01906	0.275	0.01106	1.12	0.02587	0.009996	0.007491	0.09012	0.03681	2.448	0.01436	0.2687	0.01237	1.117	0.02912	0.009824	0.007883	high	z7	continuous	492998	-	-	http://biobank.ctsu.ox.ac.uk/crystal/field.cgi?id=23114
	Adenocarcinoma (LUAD)	0.0267	0.038	0.7027	0.4823	0.2762	0.01107	1.115	0.02727	-0.005474	0.006995	0.0468	0.04008	1.168	0.2429	0.2699	0.01199	1.112	0.02972	-0.006384	0.007523	high	z7	continuous	492998	-	-	http://biobank.ctsu.ox.ac.uk/crystal/field.cgi?id=23114
	Small Cell Carcinoma (SCLC)	0.09475	0.04135	2.291	0.02194	0.2764	0.01141	1.119	0.02865	0.0162	0.006623	0.1119	0.05218	2.145	0.03192	0.2708	0.01225	1.113	0.03024	0.01371	0.007489	high	z7	continuous	492998	-	-	http://biobank.ctsu.ox.ac.uk/crystal/field.cgi?id=23114
	Squamous Cell Carcinoma (LUSC)	0.1371	0.04	3.426	0.0006121	0.2728	0.01048	1.123	0.02777	0.003721	0.007009	0.1687	0.04747	3.553	0.0003803	0.2659	0.01113	1.121	0.02857	0.002251	0.00753	high	z7	continuous	492998	-	-	http://biobank.ctsu.ox.ac.uk/crystal/field.cgi?id=23114
	Ever Smokers (>100 lifetime cigarettes)	0.06817	0.03861	1.766	0.07743	0.2755	0.0113	1.123	0.02854	0.00706	0.007207	0.1002	0.04362	2.298	0.02159	0.2698	0.01195	1.119	0.02976	0.005092	0.007214	high	z7	continuous	492998	-	-	http://biobank.ctsu.ox.ac.uk/crystal/field.cgi?id=23114
	Never Smokers (<100 lifetime cigarettes)	-0.1236	0.1284	-0.9624	0.3359	0.2771	0.01135	1.117	0.02812	-0.00652	0.00718	-0.1083	0.1085	-0.9985	0.318	0.2714	0.01226	1.112	0.03055	-0.008217	0.007021	high	z7	continuous	492998	-	-	http://biobank.ctsu.ox.ac.uk/crystal/field.cgi?id=23114
	Leisure/Social Activities: Adult Education Class																					high	z7	binary	501595	41848	459747	http://biobank.ctsu.ox.ac.uk/crystal/field.cgi?id=6160
	Lung Cancer	-0.2937	0.06619	-4.438	9.092e-06	0.0179	0.001612	0.9916	0.006521	-4.141e-05	0.005168	-0.2793	0.07598	-3.676	0.0002371	0.01504	0.001457	0.9976	0.006925	-0.0007243	0.00561	high	z7	binary	501595	41848	459747	http://biobank.ctsu.ox.ac.uk/crystal/field.cgi?id=6160
	Adenocarcinoma (LUAD)	-0.1755	0.07327	-2.395	0.01661	0.01806	0.001724	0.9919	0.006939	1.017e-05	0.004877	-0.1872	0.08406	-2.228	0.02591	0.01505	0.001486	0.9988	0.007073	0.002911	0.00496	high	z7	binary	501595	41848	459747	http://biobank.ctsu.ox.ac.uk/crystal/field.cgi?id=6160
	Small Cell Carcinoma (SCLC)	-0.2779	0.0972	-2.859	0.004254	0.01789	0.001776	0.9917	0.007009	-0.003654	0.005135	-0.2295	0.124	-1.851	0.06414	0.0149	0.001443	0.9985	0.006659	-0.005373	0.005339	high	z7	binary	501595	41848	459747	http://biobank.ctsu.ox.ac.uk/crystal/field.cgi?id=6160
	Squamous Cell Carcinoma (LUSC)	-0.3294	0.08412	-3.916	9.01e-05	0.01808	0.001706	0.9921	0.007017	0.0008619	0.005109	-0.2945	0.111	-2.653	0.007969	0.01521	0.001459	0.9983	0.006997	-0.001197	0.005019	high	z7	binary	501595	41848	459747	http://biobank.ctsu.ox.ac.uk/crystal/field.cgi?id=6160
	Ever Smokers (>100 lifetime cigarettes)	-0.3211	0.08205	-3.914	9.077e-05	0.01764	0.001558	0.9916	0.006556	0.008611	0.004595	-0.373	0.09715	-3.839	0.0001235	0.01495	0.001429	0.9972	0.006648	0.009096	0.005013	high	z7	binary	501595	41848	459747	http://biobank.ctsu.ox.ac.uk/crystal/field.cgi?id=6160
	Never Smokers (<100 lifetime cigarettes)	-0.01912	0.2598	-0.0736	0.9413	0.01754	0.00164	0.9943	0.006682	-0.006144	0.004921	0.00966	0.2524	0.03827	0.9695	0.01467	0.001467	1.001	0.006806	-0.0044	0.00532	high	z7	binary	501595	41848	459747	http://biobank.ctsu.ox.ac.uk/crystal/field.cgi?id=6160
	Leisure/Social Activities: None of the above																					high	z7	binary	501595	169903	331692	http://biobank.ctsu.ox.ac.uk/crystal/field.cgi?id=6160
	Lung Cancer	0.2921	0.05106	5.722	1.053e-08	0.03567	0.002228	1.018	0.008109	-0.000476	0.005426	0.2728	0.06114	4.462	8.122e-06	0.03137	0.00212	1.018	0.008237	0.003785	0.005666	high	z7	binary	501595	169903	331692	http://biobank.ctsu.ox.ac.uk/crystal/field.cgi?id=6160
	Adenocarcinoma (LUAD)	0.1942	0.05762	3.37	0.0007528	0.03606	0.002186	1.016	0.007872	-0.0007833	0.005313	0.1839	0.06934	2.652	0.00799	0.03185	0.002173	1.016	0.008066	0.0007332	0.005664	high	z7	binary	501595	169903	331692	http://biobank.ctsu.ox.ac.uk/crystal/field.cgi?id=6160
	Small Cell Carcinoma (SCLC)	0.282	0.07901	3.568	0.0003591	0.03599	0.00218	1.015	0.008649	0.0008386	0.005401	0.2544	0.09987	2.547	0.01086	0.03162	0.002177	1.016	0.007784	0.004069	0.005561	high	z7	binary	501595	169903	331692	http://biobank.ctsu.ox.ac.uk/crystal/field.cgi?id=6160
	Squamous Cell Carcinoma (LUSC)	0.2955	0.06367	4.64	3.476e-06	0.03542	0.002144	1.018	0.007897	-0.002846	0.005368	0.279	0.07898	3.533	0.0004111	0.03113	0.0021	1.018	0.008361	-0.000657	0.005142	high	z7	binary	501595	169903	331692	http://biobank.ctsu.ox.ac.uk/crystal/field.cgi?id=6160
	Ever Smokers (>100 lifetime cigarettes)	0.1885	0.05865	3.213	0.001312	0.03555	0.00211	1.017	0.008366	-5.764e-05	0.005085	0.184	0.0736	2.5	0.0124	0.03126	0.002208	1.018	0.007981	0.002262	0.005411	high	z7	binary	501595	169903	331692	http://biobank.ctsu.ox.ac.uk/crystal/field.cgi?id=6160
	Never Smokers (<100 lifetime cigarettes)	0.1997	0.2274	0.878	0.3799	0.0358	0.002259	1.017	0.00829	0.003974	0.005576	0.1547	0.1993	0.7759	0.4378	0.03133	0.002263	1.018	0.00804	0.00457	0.005878	high	z7	binary	501595	169903	331692	http://biobank.ctsu.ox.ac.uk/crystal/field.cgi?id=6160
	Length of Menstrual Cycle																					sex specific	NA	ordinal	64163	-	-	http://biobank.ctsu.ox.ac.uk/crystal/field.cgi?id=3710
	Lung Cancer	-0.1508	0.08278	-1.822	0.06849	0.09638	0.0199	1.003	0.006778	-0.00114	0.005615	-0.09729	0.09156	-1.063	0.288	0.1029	0.02136	1.001	0.007396	-0.005033	0.005924	sex specific	NA	ordinal	64163	-	-	http://biobank.ctsu.ox.ac.uk/crystal/field.cgi?id=3710
	Adenocarcinoma (LUAD)	-0.1811	0.09366	-1.934	0.05311	0.09412	0.02017	1.003	0.006712	0.001655	0.005358	-0.1068	0.1026	-1.041	0.298	0.09985	0.02177	1.001	0.007368	-0.002106	0.005648	sex specific	NA	ordinal	64163	-	-	http://biobank.ctsu.ox.ac.uk/crystal/field.cgi?id=3710
	Small Cell Carcinoma (SCLC)	-0.09663	0.1264	-0.7642	0.4447	0.09464	0.01992	1.003	0.007029	-0.005084	0.005136	-0.01888	0.1518	-0.1244	0.901	0.1008	0.02126	1.001	0.00721	-0.00674	0.005389	sex specific	NA	ordinal	64163	-	-	http://biobank.ctsu.ox.ac.uk/crystal/field.cgi?id=3710
	Squamous Cell Carcinoma (LUSC)	0.01897	0.1062	0.1787	0.8582	0.09952	0.0207	1.002	0.007162	-0.005213	0.00485	0.07413	0.1245	0.5953	0.5517	0.1046	0.02172	1	0.007399	-0.006309	0.0055	sex specific	NA	ordinal	64163	-	-	http://biobank.ctsu.ox.ac.uk/crystal/field.cgi?id=3710
	Ever Smokers (>100 lifetime cigarettes)	-0.2219	0.1119	-1.983	0.04741	0.0952	0.02075	1.004	0.00734	-0.0001145	0.005252	-0.1731	0.1193	-1.45	0.147	0.1017	0.02183	1.002	0.007231	-0.002977	0.005957	sex specific	NA	ordinal	64163	-	-	http://biobank.ctsu.ox.ac.uk/crystal/field.cgi?id=3710
	Never Smokers (<100 lifetime cigarettes)	0.06238	0.3203	0.1948	0.8456	0.09523	0.02076	1.002	0.007166	0.0009889	0.004782	0.248	0.2923	0.8485	0.3962	0.1004	0.02212	0.9996	0.007487	-0.003191	0.004749	sex specific	NA	ordinal	64163	-	-	http://biobank.ctsu.ox.ac.uk/crystal/field.cgi?id=3710
	Length of Working Week for Main Job																					high	z4	continuous	288405	-	-	http://biobank.ctsu.ox.ac.uk/crystal/field.cgi?id=767
	Lung Cancer	0.1257	0.08025	1.566	0.1173	0.02242	0.00266	1.011	0.006908	0.004963	0.005169	0.2177	0.09232	2.358	0.01837	0.01753	0.002718	1.016	0.007152	0.000648	0.00538	high	z4	continuous	288405	-	-	http://biobank.ctsu.ox.ac.uk/crystal/field.cgi?id=767
	Adenocarcinoma (LUAD)	0.1013	0.09032	1.122	0.2618	0.02236	0.002656	1.01	0.006746	0.00322	0.005302	0.206	0.1147	1.795	0.07265	0.01741	0.002646	1.015	0.006971	-0.0006282	0.005957	high	z4	continuous	288405	-	-	http://biobank.ctsu.ox.ac.uk/crystal/field.cgi?id=767
	Small Cell Carcinoma (SCLC)	0.1339	0.108	1.24	0.2148	0.02253	0.002795	1.012	0.006937	0.005434	0.005234	0.206	0.1361	1.514	0.1299	0.01746	0.002745	1.018	0.007041	0.002323	0.005407	high	z4	continuous	288405	-	-	http://biobank.ctsu.ox.ac.uk/crystal/field.cgi?id=767
	Squamous Cell Carcinoma (LUSC)	0.1015	0.0916	1.108	0.2678	0.02203	0.002695	1.012	0.006803	0.002739	0.00467	0.1103	0.123	0.8966	0.3699	0.01713	0.002842	1.017	0.007326	0.001189	0.005573	high	z4	continuous	288405	-	-	http://biobank.ctsu.ox.ac.uk/crystal/field.cgi?id=767
	Ever Smokers (>100 lifetime cigarettes)	0.07376	0.08711	0.8468	0.3971	0.02283	0.002739	1.011	0.006773	0.006739	0.0048	0.2103	0.1105	1.902	0.05714	0.01787	0.002812	1.016	0.006977	0.001273	0.004765	high	z4	continuous	288405	-	-	http://biobank.ctsu.ox.ac.uk/crystal/field.cgi?id=767
	Never Smokers (<100 lifetime cigarettes)	0.07688	0.3069	0.2505	0.8022	0.02305	0.002695	1.012	0.006782	-0.004606	0.005337	0.1684	0.3183	0.5291	0.5967	0.01783	0.002758	1.018	0.006998	-0.006293	0.005358	high	z4	continuous	288405	-	-	http://biobank.ctsu.ox.ac.uk/crystal/field.cgi?id=767
	Lifetime Number of Depressed Periods																					high	nominal	ordinal	89025	-	-	http://biobank.ctsu.ox.ac.uk/crystal/field.cgi?id=20442
	Lung Cancer	0.02414	0.1416	0.1705	0.8646	0.02416	0.008486	1.001	0.006814	-0.004123	0.006014	-0.0001448	0.1739	-0.0008323	0.9993	0.01787	0.008374	1.005	0.007099	-0.002525	0.005656	high	nominal	ordinal	89025	-	-	http://biobank.ctsu.ox.ac.uk/crystal/field.cgi?id=20442
	Adenocarcinoma (LUAD)	0.1427	0.1581	0.9028	0.3666	0.0235	0.008182	1.004	0.006489	-0.005946	0.004937	0.1316	0.1999	0.6584	0.5103	0.01711	0.008315	1.008	0.006871	-0.004377	0.005167	high	nominal	ordinal	89025	-	-	http://biobank.ctsu.ox.ac.uk/crystal/field.cgi?id=20442
	Small Cell Carcinoma (SCLC)	0.04676	0.1997	0.2342	0.8148	0.02362	0.007899	1.002	0.006475	-0.0005623	0.004982	-0.005388	0.2585	-0.02085	0.9834	0.01731	0.008555	1.006	0.007065	0.0006733	0.00487	high	nominal	ordinal	89025	-	-	http://biobank.ctsu.ox.ac.uk/crystal/field.cgi?id=20442
	Squamous Cell Carcinoma (LUSC)	0.09222	0.1827	0.5048	0.6137	0.02183	0.007806	1.001	0.006389	-0.004528	0.004999	-0.05956	0.2574	-0.2314	0.817	0.01601	0.008229	1.004	0.006852	-0.00111	0.00547	high	nominal	ordinal	89025	-	-	http://biobank.ctsu.ox.ac.uk/crystal/field.cgi?id=20442
	Ever Smokers (>100 lifetime cigarettes)	0.01676	0.1678	0.09986	0.9205	0.02559	0.008163	1.001	0.006467	-0.003584	0.005594	-0.01815	0.2243	-0.08093	0.9355	0.01946	0.008765	1.004	0.007112	-0.00195	0.005593	high	nominal	ordinal	89025	-	-	http://biobank.ctsu.ox.ac.uk/crystal/field.cgi?id=20442
	Never Smokers (<100 lifetime cigarettes)	0.107	0.4263	0.2511	0.8017	0.02391	0.008443	1.001	0.006567	-0.00186	0.004203	0.04076	0.4395	0.09273	0.9261	0.018	0.008809	1.005	0.00723	-0.001004	0.004304	high	nominal	ordinal	89025	-	-	http://biobank.ctsu.ox.ac.uk/crystal/field.cgi?id=20442
	Loneliness, Isolation																					high	z7	binary	501570	101128	400442	http://biobank.ctsu.ox.ac.uk/crystal/field.cgi?id=2020
	Lung Cancer	0.2538	0.05247	4.838	1.31e-06	0.03713	0.00219	1.018	0.008062	-0.005055	0.005909	0.2332	0.05678	4.107	4.006e-05	0.03271	0.002383	1.025	0.00896	-0.0007763	0.006285	high	z7	binary	501570	101128	400442	http://biobank.ctsu.ox.ac.uk/crystal/field.cgi?id=2020
	Adenocarcinoma (LUAD)	0.1147	0.05532	2.073	0.03818	0.03687	0.002137	1.018	0.007755	-0.001639	0.005504	0.07009	0.06094	1.15	0.2501	0.03263	0.002373	1.026	0.008946	0.001189	0.005471	high	z7	binary	501570	101128	400442	http://biobank.ctsu.ox.ac.uk/crystal/field.cgi?id=2020
	Small Cell Carcinoma (SCLC)	0.2613	0.0753	3.471	0.0005194	0.03695	0.002067	1.016	0.008169	-0.001681	0.005605	0.2457	0.09347	2.629	0.008575	0.03248	0.002226	1.023	0.008253	-0.0003225	0.005576	high	z7	binary	501570	101128	400442	http://biobank.ctsu.ox.ac.uk/crystal/field.cgi?id=2020
	Squamous Cell Carcinoma (LUSC)	0.3118	0.06698	4.656	3.23e-06	0.03745	0.002165	1.017	0.007826	-0.005736	0.00545	0.3172	0.08552	3.709	0.0002079	0.03316	0.002389	1.024	0.009085	-0.004094	0.006068	high	z7	binary	501570	101128	400442	http://biobank.ctsu.ox.ac.uk/crystal/field.cgi?id=2020
	Ever Smokers (>100 lifetime cigarettes)	0.2445	0.06392	3.826	0.0001302	0.03675	0.00214	1.018	0.008438	-0.005146	0.005641	0.2471	0.07896	3.129	0.001751	0.03235	0.002241	1.025	0.008233	-0.00319	0.006183	high	z7	binary	501570	101128	400442	http://biobank.ctsu.ox.ac.uk/crystal/field.cgi?id=2020
	Never Smokers (<100 lifetime cigarettes)	-0.1656	0.2156	-0.7681	0.4424	0.03656	0.002089	1.019	0.007918	0.008412	0.004902	-0.1276	0.1666	-0.7656	0.4439	0.03231	0.002393	1.026	0.008693	0.008254	0.004973	high	z7	binary	501570	101128	400442	http://biobank.ctsu.ox.ac.uk/crystal/field.cgi?id=2020
	Long-Standing Illness, Disability or Infirmity																					high	z7	binary	501559	181039	320520	http://biobank.ctsu.ox.ac.uk/crystal/field.cgi?id=2188
	Lung Cancer	0.1823	0.04549	4.007	6.153e-05	0.05161	0.002338	1.023	0.009052	0.002315	0.005967	0.1418	0.05204	2.724	0.006444	0.04547	0.002266	1.028	0.009331	0.005723	0.005605	high	z7	binary	501559	181039	320520	http://biobank.ctsu.ox.ac.uk/crystal/field.cgi?id=2188
	Adenocarcinoma (LUAD)	0.1168	0.0589	1.982	0.04744	0.05189	0.002283	1.022	0.008976	-0.002253	0.005535	0.08802	0.05874	1.498	0.134	0.04589	0.002301	1.027	0.009349	-0.0003309	0.005605	high	z7	binary	501559	181039	320520	http://biobank.ctsu.ox.ac.uk/crystal/field.cgi?id=2188
	Small Cell Carcinoma (SCLC)	0.2609	0.07343	3.553	0.0003805	0.05136	0.002299	1.023	0.009086	0.002295	0.005345	0.2827	0.08389	3.369	0.0007535	0.04528	0.002162	1.029	0.009002	0.002612	0.005864	high	z7	binary	501559	181039	320520	http://biobank.ctsu.ox.ac.uk/crystal/field.cgi?id=2188
	Squamous Cell Carcinoma (LUSC)	0.1612	0.05865	2.749	0.005983	0.05218	0.002307	1.021	0.009078	0.004072	0.005974	0.07422	0.07004	1.06	0.2893	0.04609	0.002254	1.026	0.009564	0.007	0.00573	high	z7	binary	501559	181039	320520	http://biobank.ctsu.ox.ac.uk/crystal/field.cgi?id=2188
	Ever Smokers (>100 lifetime cigarettes)	0.1329	0.05523	2.406	0.01612	0.0517	0.002322	1.023	0.009086	0.001939	0.005473	0.112	0.06705	1.67	0.09489	0.04573	0.002253	1.027	0.009369	0.004449	0.006037	high	z7	binary	501559	181039	320520	http://biobank.ctsu.ox.ac.uk/crystal/field.cgi?id=2188
	Never Smokers (<100 lifetime cigarettes)	-0.03243	0.1538	-0.2109	0.833	0.05223	0.002344	1.021	0.008922	-0.001881	0.005191	-0.09402	0.136	-0.6914	0.4893	0.04626	0.002338	1.025	0.009326	0.0002871	0.005096	high	z7	binary	501559	181039	320520	http://biobank.ctsu.ox.ac.uk/crystal/field.cgi?id=2188
	Longest Period of Depression																					high	nonsig	continuous	113047	-	-	http://biobank.ctsu.ox.ac.uk/crystal/field.cgi?id=4609
	Lung Cancer	-0.08817	0.1359	-0.649	0.5163	0.02009	0.009758	1.003	0.006989	-6.133e-05	0.004707	-0.06555	0.1629	-0.4023	0.6875	0.02099	0.009929	1.002	0.006944	0.002181	0.005343	high	nonsig	continuous	113047	-	-	http://biobank.ctsu.ox.ac.uk/crystal/field.cgi?id=4609
	Adenocarcinoma (LUAD)	-0.197	0.1714	-1.149	0.2505	0.01945	0.0096	1.004	0.006899	0.003091	0.004401	-0.1408	0.1729	-0.8142	0.4155	0.02095	0.01002	1.003	0.007003	0.005403	0.004985	high	nonsig	continuous	113047	-	-	http://biobank.ctsu.ox.ac.uk/crystal/field.cgi?id=4609
	Small Cell Carcinoma (SCLC)	-0.1818	0.2209	-0.8228	0.4106	0.02071	0.009299	1.002	0.006938	0.003861	0.004895	-0.2489	0.2425	-1.026	0.3049	0.02168	0.009407	1.001	0.006723	0.006207	0.005309	high	nonsig	continuous	113047	-	-	http://biobank.ctsu.ox.ac.uk/crystal/field.cgi?id=4609
	Squamous Cell Carcinoma (LUSC)	-0.2921	0.2044	-1.429	0.153	0.01879	0.009375	1.003	0.006751	0.0029	0.004517	-0.2236	0.2561	-0.8729	0.3827	0.01871	0.009346	1.003	0.006794	0.002406	0.005502	high	nonsig	continuous	113047	-	-	http://biobank.ctsu.ox.ac.uk/crystal/field.cgi?id=4609
	Ever Smokers (>100 lifetime cigarettes)	-0.2174	0.1824	-1.192	0.2333	0.01961	0.00925	1.004	0.006877	0.004838	0.004615	-0.1906	0.2068	-0.9215	0.3568	0.02087	0.009514	1.002	0.006824	0.006675	0.00487	high	nonsig	continuous	113047	-	-	http://biobank.ctsu.ox.ac.uk/crystal/field.cgi?id=4609
	Never Smokers (<100 lifetime cigarettes)	-0.4912	0.6947	-0.7071	0.4795	0.01994	0.009805	1.004	0.006976	0.001734	0.004028	-0.3572	0.5247	-0.6807	0.496	0.02103	0.009927	1.003	0.007092	0.001908	0.004845	high	nonsig	continuous	113047	-	-	http://biobank.ctsu.ox.ac.uk/crystal/field.cgi?id=4609
	Longest Period of Mania or Irritability																					medium	nonsig	ordinal	42492	-	-	http://biobank.ctsu.ox.ac.uk/crystal/field.cgi?id=20492
	Lung Cancer	-0.1235	0.1478	-0.8356	0.4034	0.03788	0.01713	1.005	0.006809	0.01133	0.005126	-0.2423	0.2146	-1.129	0.2588	0.02454	0.01778	1.009	0.007544	0.01225	0.005001	medium	nonsig	ordinal	42492	-	-	http://biobank.ctsu.ox.ac.uk/crystal/field.cgi?id=20492
	Adenocarcinoma (LUAD)	-0.0008208	0.1732	-0.004738	0.9962	0.03892	0.01783	1.005	0.006938	0.009344	0.005335	-0.07913	0.2201	-0.3596	0.7192	0.02808	0.01779	1.009	0.0077	0.00934	0.005247	medium	nonsig	ordinal	42492	-	-	http://biobank.ctsu.ox.ac.uk/crystal/field.cgi?id=20492
	Small Cell Carcinoma (SCLC)	0.004476	0.2035	0.02199	0.9825	0.04061	0.01767	1.006	0.00684	0.004265	0.004833	-0.009233	0.287	-0.03217	0.9743	0.02842	0.01737	1.01	0.007332	0.004673	0.005278	medium	nonsig	ordinal	42492	-	-	http://biobank.ctsu.ox.ac.uk/crystal/field.cgi?id=20492
	Squamous Cell Carcinoma (LUSC)	0.0492	0.2019	0.2437	0.8074	0.03791	0.01752	1.007	0.006965	0.001064	0.005027	0.01819	0.2576	0.0706	0.9437	0.02592	0.01738	1.011	0.007258	0.001548	0.004698	medium	nonsig	ordinal	42492	-	-	http://biobank.ctsu.ox.ac.uk/crystal/field.cgi?id=20492
	Ever Smokers (>100 lifetime cigarettes)	-0.2678	0.1716	-1.561	0.1186	0.0421	0.0183	1.005	0.007182	0.01196	0.004866	-0.3798	0.2694	-1.41	0.1586	0.0287	0.01772	1.009	0.007583	0.01339	0.005313	medium	nonsig	ordinal	42492	-	-	http://biobank.ctsu.ox.ac.uk/crystal/field.cgi?id=20492
	Never Smokers (<100 lifetime cigarettes)	0.4704	0.6604	0.7123	0.4763	0.03859	0.01831	1.005	0.006919	-0.001129	0.004304	0.2967	0.6111	0.4855	0.6273	0.0269	0.01809	1.008	0.007566	-0.0004032	0.004645	medium	nonsig	ordinal	42492	-	-	http://biobank.ctsu.ox.ac.uk/crystal/field.cgi?id=20492
	Loud Music Exposure Frequency																					medium	z4	ordinal	214208	-	-	http://biobank.ctsu.ox.ac.uk/crystal/field.cgi?id=4836
	Lung Cancer	0.1826	0.08896	2.053	0.04009	0.0291	0.004516	1.009	0.0069	0.0004171	0.005113	0.1885	0.1036	1.821	0.06867	0.02699	0.004374	1.008	0.006927	0.0001176	0.005888	medium	z4	ordinal	214208	-	-	http://biobank.ctsu.ox.ac.uk/crystal/field.cgi?id=4836
	Adenocarcinoma (LUAD)	-0.03156	0.106	-0.2978	0.7659	0.02872	0.004509	1.009	0.007038	0.005293	0.005431	-0.04549	0.1138	-0.3996	0.6894	0.02607	0.004518	1.009	0.00716	0.004449	0.005302	medium	z4	ordinal	214208	-	-	http://biobank.ctsu.ox.ac.uk/crystal/field.cgi?id=4836
	Small Cell Carcinoma (SCLC)	0.2106	0.124	1.698	0.08953	0.02875	0.004607	1.009	0.006904	0.002398	0.004512	0.2664	0.1575	1.692	0.09067	0.0266	0.004455	1.008	0.007032	0.0004514	0.004742	medium	z4	ordinal	214208	-	-	http://biobank.ctsu.ox.ac.uk/crystal/field.cgi?id=4836
	Squamous Cell Carcinoma (LUSC)	0.3099	0.1197	2.589	0.009624	0.03068	0.004753	1.006	0.00729	-0.004355	0.005342	0.3356	0.1406	2.387	0.01699	0.02851	0.004683	1.006	0.007256	-0.004898	0.005533	medium	z4	ordinal	214208	-	-	http://biobank.ctsu.ox.ac.uk/crystal/field.cgi?id=4836
	Ever Smokers (>100 lifetime cigarettes)	0.09803	0.1063	0.9219	0.3566	0.02933	0.0046	1.008	0.006827	0.004831	0.005078	0.1335	0.1275	1.047	0.2953	0.02684	0.004451	1.009	0.007033	0.003682	0.005345	medium	z4	ordinal	214208	-	-	http://biobank.ctsu.ox.ac.uk/crystal/field.cgi?id=4836
	Never Smokers (<100 lifetime cigarettes)	0.03045	0.2945	0.1034	0.9177	0.02954	0.004539	1.007	0.006588	-0.002747	0.004493	-0.1633	0.2909	-0.5615	0.5744	0.02699	0.004528	1.007	0.007233	-0.0006085	0.0052	medium	z4	ordinal	214208	-	-	http://biobank.ctsu.ox.ac.uk/crystal/field.cgi?id=4836
	Manic/Hyper Symptoms: None of the above																					medium	nonsig	binary	43586	16682	26904	http://biobank.ctsu.ox.ac.uk/crystal/field.cgi?id=6156
	Lung Cancer	-0.1926	0.1237	-1.557	0.1194	0.04974	0.01765	0.997	0.006577	0.003837	0.005096	-0.1883	0.1772	-1.063	0.2878	0.03455	0.01981	0.9981	0.006878	0.003708	0.005228	medium	nonsig	binary	43586	16682	26904	http://biobank.ctsu.ox.ac.uk/crystal/field.cgi?id=6156
	Adenocarcinoma (LUAD)	-0.1759	0.1521	-1.156	0.2477	0.05001	0.0179	0.9969	0.006651	0.002741	0.005061	-0.181	0.1878	-0.9639	0.3351	0.03489	0.01949	0.9979	0.006949	0.003593	0.004797	medium	nonsig	binary	43586	16682	26904	http://biobank.ctsu.ox.ac.uk/crystal/field.cgi?id=6156
	Small Cell Carcinoma (SCLC)	0.2607	0.1957	1.332	0.1828	0.04698	0.01764	0.9972	0.006035	-0.008621	0.004357	0.4249	0.2832	1.501	0.1335	0.03111	0.0186	0.9987	0.006908	-0.008666	0.004621	medium	nonsig	binary	43586	16682	26904	http://biobank.ctsu.ox.ac.uk/crystal/field.cgi?id=6156
	Squamous Cell Carcinoma (LUSC)	-0.3366	0.1645	-2.046	0.0408	0.05323	0.01823	0.9961	0.006494	0.005393	0.004964	-0.3806	0.245	-1.553	0.1204	0.03771	0.01958	0.9976	0.006802	0.005092	0.005114	medium	nonsig	binary	43586	16682	26904	http://biobank.ctsu.ox.ac.uk/crystal/field.cgi?id=6156
	Ever Smokers (>100 lifetime cigarettes)	-0.1831	0.1664	-1.101	0.2711	0.04715	0.01779	0.9974	0.006178	0.003878	0.004902	-0.2548	0.2335	-1.091	0.2752	0.03223	0.01874	0.9988	0.006938	0.004913	0.004695	medium	nonsig	binary	43586	16682	26904	http://biobank.ctsu.ox.ac.uk/crystal/field.cgi?id=6156
[truncated: 1,149 more rows]
